# Supplementary material for: Genomic Copy Number Variants: Evidence for Association with Antibody Response to Anthrax Vaccine Adsorbed
Source: PLoS One. 2013 May 31;8(5):e64813. doi: 10.1371/journal.pone.0064813 (PMC3669407; doi:10.1371/journal.pone.0064813)
Supplement: Table S1 — Complete association results of all CNV tranisition points with early (8 weeks) and peak (30 weeks) antibody responses to anthrax vaccine in 794 European Americans. (XLSX) [file pone.0064813.s001.xlsx]

## Sheet: Insertion
European Americans
Chr	CNV type	pos	Early Response (week)	I2_p	ProbID	dbSNP		Chr	CNV type	pos	Peak Response (week)	I2_p	ProbID	dbSNP
1	I2	88465	8	0.483442	CN_502843			1	I2	51598	30	0.0553672	CN_473963
1	I2	1617778	8	0.708431	CN_445741			1	I2	88465	30	0.111993	CN_502843
1	I2	1662463	8	0.737014	CN_440531			1	I2	1617778	30	0.320678	CN_445741
1	I2	12850443	8	0.557881	CN_450682			1	I2	1662463	30	0.13145	CN_440531
1	I2	16884037	8	0.056085	CN_451229			1	I2	12850443	30	0.0726079	CN_450682
1	I2	16885372	8	0.110112	CN_451241			1	I2	16884037	30	0.0164889	CN_451229
1	I2	16890117	8	0.109962	CN_451262			1	I2	16885372	30	0.0300864	CN_451241
1	I2	16921066	8	0.020303	CN_452616			1	I2	16890117	30	0.14193	CN_451262
1	I2	16929044	8	0.0202185	CN_452637			1	I2	16921066	30	0.271366	CN_452616
1	I2	16949054	8	0.191291	CN_008634			1	I2	16929044	30	0.227595	CN_452637
1	I2	16987299	8	0.221739	CN_434392			1	I2	16949054	30	0.576192	CN_008634
1	I2	17049632	8	0.219107	CN_435693			1	I2	16987299	30	0.354621	CN_434392
1	I2	17062591	8	0.178099	CN_435733			1	I2	17049632	30	0.249732	CN_435693
1	I2	17063449	8	0.171889	CN_435737			1	I2	17062591	30	0.561914	CN_435733
1	I2	17067742	8	0.259088	CN_008811			1	I2	17063449	30	0.770145	CN_435737
1	I2	17120985	8	0.108083	CN_438136			1	I2	17067742	30	0.536853	CN_008811
1	I2	17134834	8	0.277996	CN_439301			1	I2	17120985	30	0.565051	CN_438136
1	I2	17148828	8	0.926045	CN_439356			1	I2	17134834	30	0.509796	CN_439301
1	I2	17150527	8	0.459254	CN_008957			1	I2	17148828	30	0.714816	CN_439356
1	I2	25465715	8	0.255943	CN_482242			1	I2	17150527	30	0.684638	CN_008957
1	I2	25484039	8	0.431469	CN_020771			1	I2	25465715	30	0.895148	CN_482242
1	I2	25488883	8	0.527063	CN_484321			1	I2	25484039	30	0.817139	CN_020771
1	I2	25491627	8	0.442009	CN_484324			1	I2	25488883	30	0.927969	CN_484321
1	I2	25519573	8	0.127622	CN_484336			1	I2	25491627	30	0.950276	CN_484324
1	I2	25534799	8	0.75994	CN_484339			1	I2	25519573	30	0.779606	CN_484336
1	I2	25535931	8	0.461617	CN_484341			1	I2	25534799	30	0.660913	CN_484339
1	I2	34875241	8		CN_489031			1	I2	25535931	30	0.141922	CN_484341
1	I2	34877078	8		CN_489046			1	I2	34875241	30		CN_489031
1	I2	72528701	8	0.944547	CN_517817			1	I2	34877078	30		CN_489046
1	I2	72535958	8	0.944547	CN_517824			1	I2	72528701	30	0.409883	CN_517817
1	I2	72541006	8	0.0435983	CN_517825			1	I2	72535958	30	0.409883	CN_517824
1	I2	72541086	8	0.0401843	CN_517826			1	I2	72541006	30	0.187215	CN_517825
1	I2	72541504	8	0.0286361	CN_517827			1	I2	72541086	30	0.182924	CN_517826
1	I2	72543731	8	0.0210633	CN_517829			1	I2	72541504	30	0.298655	CN_517827
1	I2	72561284	8	0.0263842	CN_517845			1	I2	72543731	30	0.285015	CN_517829
1	I2	72583736	8	0.103413	CN_519942			1	I2	72561284	30	0.269931	CN_517845
1	I2	72584492	8	0.141348	SNP_A-8516738	rs11209948		1	I2	72583736	30	0.373922	CN_519942
1	I2	103910761	8	0.161134	CN_433518			1	I2	72584492	30	0.715971	SNP_A-8516738	rs11209948
1	I2	103957166	8	0.0284416	CN_000930			1	I2	103910761	30	0.0350679	CN_433518
1	I2	103965022	8	0.110768	CN_433540			1	I2	103957166	30	0.0118239	CN_000930
1	I2	103979561	8	0.663044	CN_433544			1	I2	103965022	30	0.030043	CN_433540
1	I2	104023054	8	0.618403	CN_433553			1	I2	103979561	30	0.0632606	CN_433544
1	I2	104027091	8	0.355158	CN_433563			1	I2	104023054	30	0.774039	CN_433553
1	I2	104041212	8	0.9765	CN_433564			1	I2	104027091	30	0.574334	CN_433563
1	I2	104069745	8	0.813088	CN_434663			1	I2	104041212	30	0.591225	CN_433564
1	I2	105814277	8	0.761662	CN_439583			1	I2	104069745	30	0.538462	CN_434663
1	I2	105820728	8	0.484439	CN_439585			1	I2	105814277	30	0.0490671	CN_439583
1	I2	105823898	8	0.322897	CN_439600			1	I2	105820728	30	0.214335	CN_439585
1	I2	105826321	8	0.416674	SNP_A-8310560	rs10785749		1	I2	105823898	30	0.136207	CN_439600
1	I2	109298377	8	0.975714	CN_451797			1	I2	105826321	30	0.46507	SNP_A-8310560	rs10785749
1	I2	109299668	8		CN_451809			1	I2	109298377	30	6.06e-05	CN_451797
1	I2	110025907	8	0.673613	CN_433576			1	I2	109299668	30		CN_451809
1	I2	110027165	8	0.855178	CN_433583			1	I2	110025907	30	0.9625	CN_433576
1	I2	110034497	8	0.495649	CN_433591			1	I2	110027165	30	0.846393	CN_433583
1	I2	110034560	8	0.317979	CN_433592			1	I2	110034497	30	0.461248	CN_433591
1	I2	110041701	8	0.387267	CN_433607			1	I2	110034560	30	0.426686	CN_433592
1	I2	110044476	8	0.457167	CN_433609			1	I2	110041701	30	0.321601	CN_433607
1	I2	110046521	8	0.452176	CN_433610			1	I2	110044476	30	0.464823	CN_433609
1	I2	111178889	8		CN_437277			1	I2	110046521	30	0.802446	CN_433610
1	I2	111179088	8		CN_437279			1	I2	111178889	30		CN_437277
1	I2	111185495	8		CN_437314			1	I2	111179088	30		CN_437279
1	I2	111189749	8		CN_437316			1	I2	111185495	30		CN_437314
1	I2	112497197	8	0.417023	SNP_A-4261785	rs155655		1	I2	111189749	30		CN_437316
1	I2	112497488	8	0.802327	CN_441079			1	I2	112497197	30	0.0165892	SNP_A-4261785	rs155655
1	I2	112498913	8	0.955716	CN_441095			1	I2	112497488	30	0.014668	CN_441079
1	I2	112507741	8	0.45943	CN_442324			1	I2	112498913	30	0.0346517	CN_441095
1	I2	147291426	8	0.777575	CN_441266			1	I2	112507741	30	0.755575	CN_442324
1	I2	147303148	8	0.780757	CN_005061			1	I2	147291426	30	0.942982	CN_441266
1	I2	147307826	8	0.587908	CN_441269			1	I2	147303148	30	0.873912	CN_005061
1	I2	147469502	8	0.140774	CN_441338			1	I2	147307826	30	0.757333	CN_441269
1	I2	147496467	8	0.290949	CN_441366			1	I2	147469502	30	0.866542	CN_441338
1	I2	147509287	8	0.469356	CN_441368			1	I2	147496467	30	0.699715	CN_441366
1	I2	147516071	8	0.716141	CN_005131			1	I2	147509287	30	0.305544	CN_441368
1	I2	147523315	8	0.308072	CN_442603			1	I2	147516071	30	0.543389	CN_005131
1	I2	147526040	8	0.155021	CN_005142			1	I2	147523315	30	0.497607	CN_442603
1	I2	147540169	8	0.141975	CN_005143			1	I2	147526040	30	0.239551	CN_005142
1	I2	147703466	8	0.128355	CN_442642			1	I2	147540169	30	0.23727	CN_005143
1	I2	150822151	8	0.915405	CN_452248			1	I2	147703466	30	0.436627	CN_442642
1	I2	150822330	8	0.0422547	CN_452249			1	I2	150822151	30	0.623505	CN_452248
1	I2	150822419	8	0.0249383	CN_452251			1	I2	150822330	30	0.230912	CN_452249
1	I2	150852902	8	0.0213223	CN_453513			1	I2	150822419	30	0.128994	CN_452251
1	I2	150853218	8	0.0244744	CN_453516			1	I2	150852902	30	0.173838	CN_453513
1	I2	151028547	8	0.82578	CN_453607			1	I2	150853218	30	0.213923	CN_453516
1	I2	151028563	8	0.565002	CN_453608			1	I2	151028547	30	0.816346	CN_453607
1	I2	151035324	8	0.381685	CN_453640			1	I2	151028563	30	0.816265	CN_453608
1	I2	159905137	8	0.964083	CN_440251			1	I2	151035324	30	0.670256	CN_453640
1	I2	173063179	8		CN_443247			1	I2	159905137	30	0.423497	CN_440251
1	I2	173064310	8	0.646083	CN_444479			1	I2	173063179	30		CN_443247
1	I2	194994473	8	0.143576	CN_465605			1	I2	173064310	30	0.62427	CN_444479
1	I2	194997658	8	0.0882565	CN_465606			1	I2	194994473	30	0.669053	CN_465605
1	I2	195005246	8	0.26583	CN_465609			1	I2	194997658	30	0.713801	CN_465606
1	I2	195016444	8	0.29122	CN_465632			1	I2	195005246	30	0.739541	CN_465609
1	I2	195016484	8	0.298538	CN_465634			1	I2	195016444	30	0.591943	CN_465632
1	I2	195024782	8	0.299652	CN_465643			1	I2	195016484	30	0.507241	CN_465634
1	I2	195037903	8	0.300256	CN_467731			1	I2	195024782	30	0.605497	CN_465643
1	I2	195050249	8	0.417954	CN_467732			1	I2	195037903	30	0.723545	CN_467731
1	I2	195068695	8	0.503134	CN_467775			1	I2	195050249	30	0.28871	CN_467732
1	I2	195079153	8	0.0511042	CN_467779			1	I2	195068695	30	0.16974	CN_467775
1	I2	195083353	8	0.0907591	CN_012651			1	I2	195079153	30	0.0869	CN_467779
1	I2	195089940	8	0.116419	CN_467781			1	I2	195083353	30	0.16611	CN_012651
1	I2	195171782	8	0.142054	CN_467816			1	I2	195089940	30	0.278418	CN_467781
1	I2	246798656	8	0.545623	SNP_A-8686718	rs3114107		1	I2	195171782	30	0.493811	CN_467816
1	I2	246815817	8	0.0818776	CN_477707			1	I2	246798656	30	0.738412	SNP_A-8686718	rs3114107
1	I2	246815842	8	0.0819226	CN_020537			1	I2	246815817	30	0.457177	CN_477707
1	I2	246857002	8	0.114294	CN_477735			1	I2	246815842	30	0.420024	CN_020537
1	I2	246863836	8	0.114294	CN_477738			1	I2	246857002	30	0.602514	CN_477735
1	I2	246877269	8	0.380707	SNP_A-4289125	rs2387786		1	I2	246863836	30	0.602514	CN_477738
2	I2	4201042	8		CN_859457			1	I2	246877269	30	0.422762	SNP_A-4289125	rs2387786
2	I2	4201387	8		CN_859459			2	I2	4191739	30	0.32623	CN_857286
2	I2	4201894	8		CN_859464			2	I2	4201042	30		CN_859457
2	I2	6225326	8		CN_857877			2	I2	4201387	30		CN_859459
2	I2	34552819	8	0.178975	SNP_A-8320969	rs7593687		2	I2	4201894	30		CN_859464
2	I2	34554898	8	0.16928	CN_841624			2	I2	6225326	30		CN_857877
2	I2	34555087	8	0.215771	CN_841625			2	I2	34552819	30	0.437986	SNP_A-8320969	rs7593687
2	I2	34555129	8	0.431105	CN_841626			2	I2	34554898	30	0.516338	CN_841624
2	I2	34562136	8	0.505853	CN_841629			2	I2	34555087	30	0.409688	CN_841625
2	I2	34581371	8	0.393368	CN_843759			2	I2	34555129	30	0.576439	CN_841626
2	I2	34590561	8	0.753555	CN_843761			2	I2	34562136	30	0.922834	CN_841629
2	I2	34590667	8	0.755771	SNP_A-8655625	rs6755618		2	I2	34581371	30	0.864968	CN_843759
2	I2	41091947	8		CN_846151			2	I2	34590561	30	0.564552	CN_843761
2	I2	41099391	8		CN_846172			2	I2	34590667	30	0.566326	SNP_A-8655625	rs6755618
2	I2	52607972	8	0.0901559	CN_837539			2	I2	41091947	30		CN_846151
2	I2	52612257	8	0.280604	CN_837545			2	I2	41099391	30		CN_846172
2	I2	52619198	8	0.44861	CN_837563			2	I2	52607972	30	0.494778	CN_837539
2	I2	52635026	8	0.565107	CN_837573			2	I2	52612257	30	0.977566	CN_837545
2	I2	52635046	8	0.988064	CN_837575			2	I2	52619198	30	0.768584	CN_837563
2	I2	87777487	8	0.780501	CN_856190			2	I2	52635026	30	0.495964	CN_837573
2	I2	88912182	8		CN_860704			2	I2	52635046	30	0.378896	CN_837575
2	I2	88914239	8		CN_862818			2	I2	87777487	30	0.506044	CN_856190
2	I2	88917167	8		CN_862825			2	I2	88912182	30		CN_860704
2	I2	88938918	8		CN_862857			2	I2	88914239	30		CN_862818
2	I2	88942380	8		CN_862858			2	I2	88917167	30		CN_862825
2	I2	88963448	8		CN_862872			2	I2	88938918	30		CN_862857
2	I2	89077597	8		CN_862930			2	I2	88942380	30		CN_862858
2	I2	89092654	8		CN_862936			2	I2	88963448	30		CN_862872
2	I2	89108516	8		CN_862941			2	I2	89077597	30		CN_862930
2	I2	89118793	8		CN_204605			2	I2	89092654	30		CN_862936
2	I2	89150453	8		CN_862949			2	I2	89108516	30		CN_862941
2	I2	89282353	8	0.604111	CN_865077			2	I2	89118793	30		CN_204605
2	I2	89299567	8	0.586423	CN_865080			2	I2	89150453	30		CN_862949
2	I2	89572001	8	0.231641	CN_865110			2	I2	89282353	30	0.871043	CN_865077
2	I2	89612925	8	0.234933	CN_865115			2	I2	89299567	30	0.857853	CN_865080
2	I2	89639248	8	0.692241	CN_865119			2	I2	89572001	30	0.0386622	CN_865110
2	I2	89772125	8	0.813948	CN_867308			2	I2	89612925	30	0.0069795	CN_865115
2	I2	89912071	8	0.589515	CN_867366			2	I2	89639248	30	0.17674	CN_865119
2	I2	106246527	8	0.989505	CN_807816			2	I2	89772125	30	0.15369	CN_867308
2	I2	106251789	8	0.989505	CN_807826			2	I2	89912071	30	0.465938	CN_867366
2	I2	129354948	8	0.529021	CN_823408			2	I2	106246527	30	0.22685	CN_807816
2	I2	129355706	8	0.440906	CN_823416			2	I2	106251789	30	0.22685	CN_807826
2	I2	129356785	8	0.440906	CN_823421			2	I2	129354948	30	0.502697	CN_823408
2	I2	129356799	8		CN_823422			2	I2	129355706	30	0.350004	CN_823416
2	I2	146580874	8	0.180293	CN_812894			2	I2	129356785	30	0.350004	CN_823421
2	I2	146581549	8	0.209797	CN_812898			2	I2	129356799	30		CN_823422
2	I2	146583404	8	0.151747	CN_812914			2	I2	146580874	30	0.643257	CN_812894
2	I2	180126456	8		CN_826761			2	I2	146581549	30	0.986959	CN_812898
2	I2	180130382	8		CN_828825			2	I2	146583404	30	0.893229	CN_812914
2	I2	184502645	8		SNP_A-8361759	rs10173641		2	I2	180126456	30		CN_826761
2	I2	184510686	8		CN_818158			2	I2	180130382	30		CN_828825
2	I2	203004020	8		CN_820705			2	I2	184502645	30		SNP_A-8361759	rs10173641
2	I2	203020446	8		CN_820743			2	I2	184510686	30		CN_818158
2	I2	208063157	8		CN_847336			2	I2	203004020	30		CN_820705
2	I2	208063423	8	0.935943	CN_847338			2	I2	203020446	30		CN_820743
2	I2	208067581	8	0.59282	CN_847352			2	I2	208063157	30		CN_847336
2	I2	208067721	8	0.59384	CN_847353			2	I2	208063423	30	0.291962	CN_847338
2	I2	212894596	8		SNP_A-8556567	rs7559911		2	I2	208067581	30	0.348595	CN_847352
2	I2	212900070	8		CN_838536			2	I2	208067721	30	0.34845	CN_847353
2	I2	242564139	8		CN_856981			2	I2	212894596	30		SNP_A-8556567	rs7559911
2	I2	242683359	8	0.851856	CN_859189			2	I2	212900070	30		CN_838536
2	I2	242738129	8	0.693177	CN_859213			2	I2	242564139	30		CN_856981
3	I2	6628332	8		CN_1033458			2	I2	242683359	30	0.549295	CN_859189
3	I2	37957112	8		SNP_A-8702654	rs7622209		2	I2	242738129	30	0.538717	CN_859213
3	I2	37957465	8		SNP_A-8599263	rs9837352		3	I2	6626128	30		CN_1033443
3	I2	37961932	8		CN_1017297			3	I2	6628332	30		CN_1033458
3	I2	37962110	8		CN_1019397			3	I2	37957112	30		SNP_A-8702654	rs7622209
3	I2	46776821	8	0.788373	CN_1030789			3	I2	37957465	30		SNP_A-8599263	rs9837352
3	I2	46776965	8	0.63881	CN_1030790			3	I2	37961932	30		CN_1017297
3	I2	46824285	8	0.371412	CN_1032915			3	I2	37962110	30		CN_1019397
3	I2	46824593	8	0.64099	CN_1032916			3	I2	46776821	30	0.541468	CN_1030789
3	I2	53003415	8		SNP_A-2136119	rs2336721		3	I2	46776965	30	0.834616	CN_1030790
3	I2	53014319	8		CN_1028615			3	I2	46824285	30	0.752261	CN_1032915
3	I2	65164275	8		CN_1028894			3	I2	46824593	30	0.643238	CN_1032916
3	I2	65164359	8		CN_1028890			3	I2	53003415	30		SNP_A-2136119	rs2336721
3	I2	65185492	8		CN_1028939			3	I2	53014319	30		CN_1028615
3	I2	68814718	8	0.777934	CN_1046781			3	I2	65164275	30		CN_1028894
3	I2	68828854	8	0.299518	CN_1046784			3	I2	65164359	30		CN_1028890
3	I2	68830103	8	0.24164	CN_1046798			3	I2	65185492	30		CN_1028939
3	I2	75509797	8	0.0391324	CN_1015788			3	I2	68814718	30	0.295067	CN_1046781
3	I2	75545319	8	0.22815	CN_1015799			3	I2	68828854	30	0.0424266	CN_1046784
3	I2	75597086	8	0.22815	SNP_A-8580270	rs7653202		3	I2	68830103	30	0.0687861	CN_1046798
3	I2	75722584	8	0.229399	SNP_A-2008845	rs7613806		3	I2	75509797	30	0.103397	CN_1015788
3	I2	89477282	8	0.321344	CN_1020654			3	I2	75545319	30	0.144039	CN_1015799
3	I2	89499977	8	0.430779	SNP_A-1868011	rs870900		3	I2	75597086	30	0.144039	SNP_A-8580270	rs7653202
3	I2	89502071	8	0.430779	CN_1022788			3	I2	75722584	30	0.194524	SNP_A-2008845	rs7613806
3	I2	100427148	8	0.879711	CN_945967			3	I2	89477282	30	0.0035543	CN_1020654
3	I2	100432111	8	0.859041	CN_945994			3	I2	89499977	30	0.545267	SNP_A-1868011	rs870900
3	I2	127194903	8		CN_991076			3	I2	89502071	30	0.545267	CN_1022788
3	I2	127194960	8		CN_991077			3	I2	100427148	30	0.93858	CN_945967
3	I2	127204552	8		CN_991105			3	I2	100432111	30	0.426188	CN_945994
3	I2	129896851	8	0.0794205	CN_1006363			3	I2	127194903	30		CN_991076
3	I2	131245549	8	0.46387	CN_978184			3	I2	127194960	30		CN_991077
3	I2	131246388	8	0.57748	CN_978185			3	I2	127204552	30		CN_991105
3	I2	131249017	8	0.824567	SNP_A-8323641	rs7355998		3	I2	129896851	30	0.125081	CN_1006363
3	I2	131249276	8	0.595426	CN_231937			3	I2	131245549	30	0.826164	CN_978184
3	I2	131258548	8	0.698237	CN_231940			3	I2	131246388	30	0.716061	CN_978185
3	I2	131268630	8	0.596526	CN_978189			3	I2	131249017	30	0.511852	SNP_A-8323641	rs7355998
3	I2	131275465	8	0.615554	CN_978213			3	I2	131249276	30	0.175573	CN_231937
3	I2	131277782	8	0.863362	CN_980266			3	I2	131258548	30	0.406219	CN_231940
3	I2	131282357	8	0.757349	CN_980273			3	I2	131268630	30	0.533375	CN_978189
3	I2	131288926	8	0.653276	CN_980275			3	I2	131275465	30	0.503499	CN_978213
3	I2	131289614	8	0.502967	CN_980276			3	I2	131277782	30	0.548721	CN_980266
3	I2	150446085	8		SNP_A-2235058	rs9833887		3	I2	131282357	30	0.774221	CN_980273
3	I2	150450811	8		SNP_A-8642847	rs9869078		3	I2	131288926	30	0.935532	CN_980275
3	I2	163620294	8		CN_987529			3	I2	131289614	30	0.406139	CN_980276
3	I2	163625399	8		CN_987540			3	I2	150446085	30		SNP_A-2235058	rs9833887
3	I2	163995351	8	0.295946	CN_989748			3	I2	150450811	30		SNP_A-8642847	rs9869078
3	I2	163995786	8	0.21635	CN_237191			3	I2	163620294	30		CN_987529
3	I2	163997321	8	0.795601	CN_989753			3	I2	163625399	30		CN_987540
3	I2	164007552	8	0.617028	CN_989760			3	I2	163995351	30	0.636085	CN_989748
3	I2	164011324	8	0.720612	CN_989761			3	I2	163995786	30	0.397048	CN_237191
3	I2	164023184	8	0.688177	CN_989771			3	I2	163997321	30	0.716994	CN_989753
3	I2	164028410	8	0.678074	CN_991813			3	I2	164007552	30	0.533667	CN_989760
3	I2	164098609	8	0.760398	CN_991852			3	I2	164011324	30	0.414295	CN_989761
3	I2	164106591	8	0.483737	CN_991857			3	I2	164023184	30	0.526607	CN_989771
3	I2	164108689	8	0.534281	CN_991859			3	I2	164028410	30	0.999997	CN_991813
3	I2	164109266	8	0.0715213	CN_991860			3	I2	164098609	30	0.896586	CN_991852
3	I2	164109297	8	0.283867	CN_991861			3	I2	164106591	30	0.105768	CN_991857
3	I2	166524242	8	0.893385	CN_1005005			3	I2	164108689	30	0.202704	CN_991859
3	I2	166564633	8	0.893385	CN_1007109			3	I2	164109266	30	0.824217	CN_991860
3	I2	174723329	8	0.448835	CN_983441			3	I2	164109297	30	0.183601	CN_991861
3	I2	174772374	8	0.371505	CN_983455			3	I2	166524242	30	0.86835	CN_1005005
3	I2	177370753	8		CN_998713			3	I2	166564633	30	0.86835	CN_1007109
3	I2	177397173	8		CN_998739			3	I2	174723329	30	0.795739	CN_983441
3	I2	190846372	8		CN_1007702			3	I2	174772374	30	0.96416	CN_983455
3	I2	190847332	8		CN_1007711			3	I2	177370753	30		CN_998713
3	I2	194360596	8	0.0322374	CN_994743			3	I2	177397173	30		CN_998739
3	I2	194363167	8	0.00635818	CN_994748			3	I2	190846372	30		CN_1007702
3	I2	194365597	8	0.0487235	CN_994757			3	I2	190847332	30		CN_1007711
3	I2	196868323	8	0.454105	CN_1007835			3	I2	194360596	30	0.849579	CN_994743
3	I2	196901834	8	0.718053	CN_1007841			3	I2	194363167	30	0.854312	CN_994748
3	I2	196907469	8	0.6058	CN_1007843			3	I2	194365597	30	0.761698	CN_994757
3	I2	196932593	8	0.189967	CN_1007865			3	I2	196868323	30	0.543708	CN_1007835
3	I2	196941719	8	0.161029	CN_1007871			3	I2	196901834	30	0.545113	CN_1007841
3	I2	196950537	8	0.411359	CN_1007878			3	I2	196907469	30	0.779758	CN_1007843
3	I2	196960434	8	0.151343	CN_1007880			3	I2	196932593	30	0.596446	CN_1007865
4	I2	8979788	8	0.0864833	SNP_A-8539013	rs10032245		3	I2	196941719	30	0.971617	CN_1007871
4	I2	9070328	8	0.927918	CN_1116570			3	I2	196950537	30	0.771999	CN_1007878
4	I2	9095185	8	0.422168	CN_1083646			3	I2	196960434	30	0.404944	CN_1007880
4	I2	9823258	8	0.939387	SNP_A-8620297	rs728663		4	I2	2281	30	0.3895	CN_1062298
4	I2	9832514	8	0.272214	CN_1088266			4	I2	8979788	30	0.586354	SNP_A-8539013	rs10032245
4	I2	9832726	8	0.266489	CN_1088267			4	I2	9070328	30	0.861999	CN_1116570
4	I2	9837881	8	0.316386	CN_1090366			4	I2	9095185	30	0.213669	CN_1083646
4	I2	9839910	8	0.385302	CN_1090389			4	I2	9823258	30	0.864462	SNP_A-8620297	rs728663
4	I2	9840001	8	0.30121	CN_1090390			4	I2	9832514	30	0.457829	CN_1088266
4	I2	9840596	8	0.292715	CN_1090395			4	I2	9832726	30	0.636139	CN_1088267
4	I2	9843312	8	0.572363	CN_1090405			4	I2	9837881	30	0.938886	CN_1090366
4	I2	9843364	8	0.869307	CN_1090406			4	I2	9839910	30	0.999548	CN_1090389
4	I2	9843706	8	0.665658	CN_1090412			4	I2	9840001	30	0.872682	CN_1090390
4	I2	9844264	8	0.772964	CN_1090409			4	I2	9840596	30	0.882614	CN_1090395
4	I2	9844366	8	0.724762	CN_1090411			4	I2	9843312	30	0.96666	CN_1090405
4	I2	9845240	8	0.432682	SNP_A-8499310	rs741077		4	I2	9843364	30	0.820156	CN_1090406
4	I2	10001452	8		SNP_A-4272761	rs4698045		4	I2	9843706	30	0.90678	CN_1090412
4	I2	10002252	8	0.648949	CN_1025152			4	I2	9844264	30	0.932619	CN_1090409
4	I2	10007416	8	0.648949	CN_1025167			4	I2	9844366	30	0.757149	CN_1090411
4	I2	10009766	8	0.648949	CN_1025185			4	I2	9845240	30	0.567654	SNP_A-8499310	rs741077
4	I2	10011816	8	0.643649	CN_1025192			4	I2	10001452	30		SNP_A-4272761	rs4698045
4	I2	20981101	8		CN_1073231			4	I2	10002252	30	0.921496	CN_1025152
4	I2	20985949	8		CN_1073243			4	I2	10007416	30	0.921496	CN_1025167
4	I2	34455255	8	0.0495494	CN_1077979			4	I2	10009766	30	0.921496	CN_1025185
4	I2	34462895	8	0.0155544	CN_1077986			4	I2	10011816	30	0.91724	CN_1025192
4	I2	34495606	8	0.0494008	CN_1078017			4	I2	20981101	30		CN_1073231
4	I2	34497735	8	0.0911289	CN_1078018			4	I2	20985949	30		CN_1073243
4	I2	34501120	8	0.318408	CN_1078020			4	I2	34455255	30	0.127368	CN_1077979
4	I2	64380064	8	0.763551	CN_1052052			4	I2	34462895	30	0.394202	CN_1077986
4	I2	64390853	8	0.429972	CN_1052079			4	I2	34495606	30	0.508148	CN_1078017
4	I2	69043083	8	0.111154	CN_1109545			4	I2	34497735	30	0.6787	CN_1078018
4	I2	69049737	8	0.243482	CN_1109546			4	I2	34501120	30	0.657448	CN_1078020
4	I2	69057536	8	0.715382	CN_278018			4	I2	64380064	30	0.648888	CN_1052052
4	I2	69072887	8	0.199782	CN_278022			4	I2	64390853	30	0.539175	CN_1052079
4	I2	69118019	8	0.431241	CN_1109575			4	I2	69043083	30	0.101521	CN_1109545
4	I2	69118497	8	0.362777	CN_1109577			4	I2	69049737	30	0.145238	CN_1109546
4	I2	69168574	8	0.137212	CN_1111670			4	I2	69057536	30	0.727751	CN_278018
4	I2	69171930	8	0.206489	CN_1111671			4	I2	69072887	30	0.665766	CN_278022
4	I2	69187710	8	0.757763	CN_1111674			4	I2	69118019	30	0.320186	CN_1109575
4	I2	69188929	8	0.760173	CN_1111675			4	I2	69118497	30	0.409381	CN_1109577
4	I2	69234339	8	0.690641	CN_1111680			4	I2	69168574	30	0.939633	CN_1111670
4	I2	70158099	8	0.316344	CN_1113955			4	I2	69171930	30	0.927361	CN_1111671
4	I2	70162233	8	0.327112	CN_1113956			4	I2	69187710	30	0.537244	CN_1111674
4	I2	70163001	8	0.549942	CN_1113958			4	I2	69188929	30	0.548697	CN_1111675
4	I2	70177963	8	0.791489	CN_1113967			4	I2	69234339	30	0.471212	CN_1111680
4	I2	70183466	8	0.790223	CN_1113969			4	I2	70158099	30	0.629469	CN_1113955
4	I2	70264023	8	0.77387	CN_1116059			4	I2	70162233	30	0.985749	CN_1113956
4	I2	70266713	8	0.738461	CN_1116061			4	I2	70163001	30	0.344225	CN_1113958
4	I2	70270740	8	0.746267	CN_1116064			4	I2	70177963	30	0.287666	CN_1113967
4	I2	87195118	8	0.177599	CN_1094575			4	I2	70183466	30	0.294103	CN_1113969
4	I2	87199113	8	0.177599	CN_1094593			4	I2	70264023	30	0.403051	CN_1116059
4	I2	108285200	8	0.617527	CN_1034256			4	I2	70266713	30	0.334437	CN_1116061
4	I2	108295982	8		CN_256891			4	I2	70270740	30	0.333075	CN_1116064
4	I2	115394772	8	0.728562	CN_1016937			4	I2	87195118	30	0.141372	CN_1094575
4	I2	115401624	8	0.714029	CN_1016957			4	I2	87199113	30	0.141372	CN_1094593
4	I2	116392060	8		SNP_A-8713422	rs1876478		4	I2	108285200	30	0.540118	CN_1034256
4	I2	116395574	8	0.324608	CN_1023241			4	I2	108295982	30		CN_256891
4	I2	122501918	8	0.688989	CN_1032209			4	I2	115394772	30	0.68659	CN_1016937
4	I2	122501933	8	0.688989	CN_1032210			4	I2	115401624	30	0.619049	CN_1016957
4	I2	122504585	8	0.688989	SNP_A-2122705	rs1513708		4	I2	116392060	30		SNP_A-8713422	rs1876478
4	I2	138308997	8		CN_1072057			4	I2	116395574	30	0.0633116	CN_1023241
4	I2	138311553	8		CN_1072060			4	I2	122501918	30	0.386909	CN_1032209
4	I2	138311870	8	0.700304	CN_1072061			4	I2	122501933	30	0.386753	CN_1032210
4	I2	138314571	8	0.700304	CN_1072077			4	I2	122504585	30	0.386753	SNP_A-2122705	rs1513708
4	I2	152095759	8	0.786752	CN_264075			4	I2	138308997	30		CN_1072057
4	I2	152103760	8	0.786752	CN_1081154			4	I2	138311553	30		CN_1072060
4	I2	153010983	8		SNP_A-1938312	rs17028001		4	I2	138311870	30	0.269214	CN_1072061
4	I2	153012341	8		CN_1050394			4	I2	138314571	30	0.269214	CN_1072077
4	I2	161273041	8	0.514493	CN_1063713			4	I2	152095759	30	0.392148	CN_264075
4	I2	161286565	8	0.625087	SNP_A-1979613	rs17328339		4	I2	152103760	30	0.392148	CN_1081154
4	I2	161290239	8	0.900115	CN_1063747			4	I2	153010983	30		SNP_A-1938312	rs17028001
4	I2	162099468	8		CN_1068216			4	I2	153012341	30		CN_1050394
4	I2	162099574	8		CN_1068214			4	I2	161273041	30	0.213132	CN_1063713
4	I2	162104050	8	0.0665266	CN_1068232			4	I2	161286565	30	0.211999	SNP_A-1979613	rs17328339
4	I2	162104369	8	0.0613066	CN_1070305			4	I2	161290239	30	0.610808	CN_1063747
4	I2	172611459	8	0.345901	CN_1061791			4	I2	162099468	30		CN_1068216
4	I2	172614508	8	0.369503	CN_1061801			4	I2	162099574	30		CN_1068214
4	I2	173225723	8	0.31074	CN_1064071			4	I2	162104050	30	0.100804	CN_1068232
4	I2	173226108	8	0.322658	CN_1064077			4	I2	162104369	30	0.0987315	CN_1070305
4	I2	173232554	8	0.439335	CN_1064081			4	I2	172611459	30	0.951043	CN_1061791
5	I2	770379	8	0.0197233	CN_1139858			4	I2	172614508	30	0.952559	CN_1061801
5	I2	814016	8	0.0741254	CN_1126565			4	I2	173225723	30	0.365318	CN_1064071
5	I2	826568	8	0.0269999	CN_1133287			4	I2	173226108	30	0.400896	CN_1064077
5	I2	862806	8	0.239094	CN_1153375			4	I2	173232554	30	0.700099	CN_1064081
5	I2	870850	8	0.856105	CN_1122212			5	I2	751371	30	0.0818482	CN_1128686
5	I2	878653	8	0.529778	CN_1126668			5	I2	770379	30	0.0514208	CN_1139858
5	I2	886628	8	0.546375	CN_1131184			5	I2	814016	30	0.194186	CN_1126565
5	I2	7230338	8		SNP_A-8627731	rs4235567		5	I2	826568	30	0.0722939	CN_1133287
5	I2	8755522	8		SNP_A-8673294	rs6875808		5	I2	862806	30	0.625148	CN_1153375
5	I2	8800142	8	0.379751	SNP_A-4285780	rs156457		5	I2	870850	30	0.283024	CN_1122212
5	I2	12868780	8	0.94064	CN_1086683			5	I2	878653	30	0.205314	CN_1126668
5	I2	12873076	8	0.94064	CN_1086703			5	I2	886628	30	0.170063	CN_1131184
5	I2	15773597	8		CN_1104892			5	I2	7230338	30		SNP_A-8627731	rs4235567
5	I2	17644656	8	0.504179	CN_1136343			5	I2	8755522	30		SNP_A-8673294	rs6875808
5	I2	17675249	8	0.504179	CN_1138568			5	I2	8800142	30	0.484422	SNP_A-4285780	rs156457
5	I2	57361784	8	0.779911	CN_1148306			5	I2	12868780	30	0.663494	CN_1086683
5	I2	57361920	8	0.740076	CN_1148304			5	I2	12873076	30	0.663494	CN_1086703
5	I2	57369290	8	0.64345	CN_1148336			5	I2	15773597	30		CN_1104892
5	I2	57992583	8	0.0191063	CN_1150649			5	I2	17644656	30	0.474231	CN_1136343
5	I2	57994889	8	0.0191063	CN_1152754			5	I2	17675249	30	0.474231	CN_1138568
5	I2	97074222	8		SNP_A-8602968	rs2914928		5	I2	57361784	30	0.944152	CN_1148306
5	I2	97075856	8		SNP_A-8475882	rs2163157		5	I2	57361920	30	0.849762	CN_1148304
5	I2	97125440	8	0.916798	CN_1140334			5	I2	57369290	30	0.82668	CN_1148336
5	I2	117416321	8		CN_1095169			5	I2	57992583	30	0.0779588	CN_1150649
5	I2	151495579	8		CN_1104742			5	I2	57994889	30	0.0779588	CN_1152754
5	I2	151498544	8		CN_1104746			5	I2	97074222	30		SNP_A-8602968	rs2914928
5	I2	155409350	8		CN_1091696			5	I2	97075856	30		SNP_A-8475882	rs2163157
5	I2	155415307	8		CN_1091706			5	I2	97125440	30	0.929769	CN_1140334
5	I2	180311316	8	0.172574	CN_295757			5	I2	117416321	30		CN_1095169
5	I2	180350709	8	0.367811	CN_1120920			5	I2	151495579	30		CN_1104742
6	I2	239837	8	0.0863467	CN_1179771			5	I2	151498544	30		CN_1104746
6	I2	247306	8	0.596286	CN_1184148			5	I2	155409350	30		CN_1091696
6	I2	326149	8	0.100932	CN_1175494			5	I2	155415307	30		CN_1091706
6	I2	327559	8	0.227754	SNP_A-8544909	rs7773324		5	I2	180311316	30	0.22083	CN_295757
6	I2	26845011	8	0.900834	CN_1159998			5	I2	180350709	30	0.219278	CN_1120920
6	I2	26862372	8	0.900834	CN_1160009			6	I2	202353	30	0.481706	CN_1159810
6	I2	29958359	8	0.480663	CN_1173230			6	I2	239837	30	0.535523	CN_1179771
6	I2	29979615	8	0.951176	SNP_A-4302083	rs9468653		6	I2	247306	30	0.155348	CN_1184148
6	I2	30009555	8		CN_1173243			6	I2	326149	30	0.499199	CN_1175494
6	I2	30012844	8		SNP_A-8506415	rs2523998		6	I2	327559	30	0.838825	SNP_A-8544909	rs7773324
6	I2	31394255	8	0.380959	CN_1173314			6	I2	26845011	30	0.530942	CN_1159998
6	I2	31404430	8	0.43207	CN_1173323			6	I2	26862372	30	0.530942	CN_1160009
6	I2	32560779	8	0.00939544	CN_1175483			6	I2	29958359	30	0.0304431	CN_1173230
6	I2	32562253	8	0.00178242	CN_1175484			6	I2	29979615	30	0.900473	SNP_A-4302083	rs9468653
6	I2	32564661	8	0.00636332	CN_1175486			6	I2	30009555	30		CN_1173243
6	I2	32577897	8	0.0066328	CN_1175489			6	I2	30012844	30		SNP_A-8506415	rs2523998
6	I2	32582919	8	0.0266171	CN_1175492			6	I2	31394255	30	0.216392	CN_1173314
6	I2	32599282	8	0.105558	CN_1175497			6	I2	31404430	30	0.220139	CN_1173323
6	I2	32652287	8	0.0909462	CN_1175516			6	I2	32560779	30	0.0249845	CN_1175483
6	I2	32678343	8	0.0233056	CN_1175519			6	I2	32562253	30	0.0510213	CN_1175484
6	I2	66456203	8		CN_1206513			6	I2	32564661	30	0.271357	CN_1175486
6	I2	66460573	8		CN_1206528			6	I2	32577897	30	0.350295	CN_1175489
6	I2	67064983	8		SNP_A-8349198	rs9345808		6	I2	32582919	30	0.626041	CN_1175492
6	I2	67065532	8		SNP_A-4249791	rs10440810		6	I2	32599282	30	0.469669	CN_1175497
6	I2	67097634	8	0.948321	CN_1210887			6	I2	32652287	30	0.291651	CN_1175516
6	I2	67105350	8	0.641831	SNP_A-1798466	rs1708561		6	I2	32678343	30	0.12816	CN_1175519
6	I2	77496587	8	0.907692	SNP_A-2026216	rs4348275		6	I2	66456203	30		CN_1206513
6	I2	77499938	8	0.894164	CN_1197995			6	I2	66460573	30		CN_1206528
6	I2	77509523	8	0.760503	SNP_A-8388258	rs9447777		6	I2	67064983	30		SNP_A-8349198	rs9345808
6	I2	79019608	8	0.64707	CN_1206810			6	I2	67065532	30		SNP_A-4249791	rs10440810
6	I2	79025784	8	0.622762	CN_1206812			6	I2	67097634	30	0.88765	CN_1210887
6	I2	79028416	8	0.750724	CN_1206813			6	I2	67105350	30	0.765049	SNP_A-1798466	rs1708561
6	I2	79035831	8	0.753028	CN_1206834			6	I2	77496587	30	0.94438	SNP_A-2026216	rs4348275
6	I2	79044205	8	0.411807	SNP_A-8424000	rs1093592		6	I2	77499938	30	0.421782	CN_1197995
6	I2	79051809	8	0.41119	CN_1206843			6	I2	77509523	30	0.63407	SNP_A-8388258	rs9447777
6	I2	79070720	8	0.385721	CN_1206867			6	I2	79019608	30	0.0286741	CN_1206810
6	I2	79070735	8	0.383253	CN_1206868			6	I2	79025784	30	0.512138	CN_1206812
6	I2	79071059	8	0.495207	CN_1206872			6	I2	79028416	30	0.0581581	CN_1206813
6	I2	79083405	8	0.553555	SNP_A-2084968	rs818283		6	I2	79035831	30	0.00650114	CN_1206834
6	I2	79083847	8	0.366251	CN_1208972			6	I2	79044205	30	0.0025713	SNP_A-8424000	rs1093592
6	I2	79084489	8	0.861011	CN_1208976			6	I2	79051809	30	0.00600613	CN_1206843
6	I2	79089311	8	0.323011	CN_1208977			6	I2	79070720	30	0.00638647	CN_1206867
6	I2	79091904	8	0.419487	CN_330453			6	I2	79070735	30	0.0127069	CN_1206868
6	I2	79095953	8	0.467161	SNP_A-8418329	rs818316		6	I2	79071059	30	0.0119	CN_1206872
6	I2	81340908	8		CN_1220081			6	I2	79083405	30	0.012022	SNP_A-2084968	rs818283
6	I2	81346253	8	0.95214	CN_1220112			6	I2	79083847	30	0.00264666	CN_1208972
6	I2	93632587	8		CN_1218089			6	I2	79084489	30	0.136415	CN_1208976
6	I2	93635351	8		CN_1218119			6	I2	79089311	30	0.189669	CN_1208977
6	I2	103844669	8	0.517002	CN_1144801			6	I2	79091904	30	0.245405	CN_330453
6	I2	103868754	8	0.269386	CN_1144843			6	I2	79095953	30	0.0567461	SNP_A-8418329	rs818316
6	I2	103872163	8	0.931696	CN_1144844			6	I2	81340908	30		CN_1220081
6	I2	124477640	8	0.102393	SNP_A-8504800	rs1040930		6	I2	81346253	30	0.694562	CN_1220112
6	I2	124503388	8	0.0246908	CN_1156505			6	I2	93632587	30		CN_1218089
6	I2	168078127	8	0.733803	SNP_A-1906339	rs2340910		6	I2	93635351	30		CN_1218119
7	I2	97240411	8		CN_1259460			6	I2	103844669	30	0.577491	CN_1144801
7	I2	109224328	8	0.864879	CN_1196516			6	I2	103868754	30	0.877061	CN_1144843
7	I2	109225010	8	0.992515	CN_1196531			6	I2	103872163	30	0.888329	CN_1144844
7	I2	109228480	8	0.896545	CN_1196544			6	I2	124477640	30	0.0309706	SNP_A-8504800	rs1040930
7	I2	109228865	8	0.891021	CN_1196539			6	I2	124503388	30	0.0328913	CN_1156505
7	I2	109241146	8	0.74259	CN_1196549			6	I2	168078127	30	0.462443	SNP_A-1906339	rs2340910
7	I2	109241218	8	0.826313	CN_1196550			7	I2	97233396	30		CN_1259447
7	I2	125832718	8	0.412944	CN_1196956			7	I2	97240411	30		CN_1259460
7	I2	125833851	8	0.665813	CN_1196966			7	I2	109224328	30	0.133244	CN_1196516
7	I2	133435717	8	0.60912	CN_1205874			7	I2	109225010	30	0.200662	CN_1196531
7	I2	133435735	8	0.439934	CN_1205878			7	I2	109228480	30	0.212474	CN_1196544
7	I2	133440983	8	0.483578	CN_1205896			7	I2	109228865	30	0.20771	CN_1196539
7	I2	133446174	8	0.907065	CN_1205901			7	I2	109241146	30	0.446268	CN_1196549
7	I2	133449712	8	0.432162	CN_1205908			7	I2	109241218	30	0.332962	CN_1196550
7	I2	133449737	8	0.838052	CN_1205909			7	I2	125832718	30	0.415596	CN_1196956
7	I2	141416112	8	0.179239	CN_1221383			7	I2	125833851	30	0.592474	CN_1196966
7	I2	141416598	8	0.0386031	CN_1221386			7	I2	133435717	30	0.675732	CN_1205874
7	I2	141436672	8	0.0448771	CN_1221420			7	I2	133435735	30	0.611895	CN_1205878
7	I2	141438576	8	0.0671548	CN_1221421			7	I2	133440983	30	0.267027	CN_1205896
7	I2	141693581	8	0.999275	CN_1223592			7	I2	133446174	30	0.37447	CN_1205901
7	I2	141693868	8	0.556552	CN_1223596			7	I2	133449712	30	0.992698	CN_1205908
7	I2	141694120	8	0.778095	CN_1223597			7	I2	133449737	30	0.695618	CN_1205909
7	I2	141699450	8	0.871288	CN_1223600			7	I2	141416112	30	0.211038	CN_1221383
7	I2	141704838	8	0.811049	CN_1223613			7	I2	141416598	30	0.979	CN_1221386
7	I2	141704901	8	0.781179	CN_1223614			7	I2	141436672	30	0.829954	CN_1221420
7	I2	141707543	8	0.960166	CN_1223620			7	I2	141438576	30	0.558366	CN_1221421
7	I2	141711917	8	0.960166	CN_1223625			7	I2	141693581	30	0.827201	CN_1223592
7	I2	141712460	8	0.94851	CN_1223626			7	I2	141693868	30	0.250296	CN_1223596
7	I2	141712586	8	0.640441	CN_1223627			7	I2	141694120	30	0.437775	CN_1223597
7	I2	141715788	8	0.298545	CN_340606			7	I2	141699450	30	0.330772	CN_1223600
7	I2	142156294	8	0.38004	CN_1190737			7	I2	141704838	30	0.260523	CN_1223613
7	I2	142164788	8	0.258049	CN_1192823			7	I2	141704901	30	0.286674	CN_1223614
7	I2	142167486	8	0.247596	CN_1192844			7	I2	141707543	30	0.560318	CN_1223620
7	I2	142933203	8	0.113626	CN_1197296			7	I2	141711917	30	0.560318	CN_1223625
7	I2	143039363	8	0.036471	CN_1197330			7	I2	141712460	30	0.713601	CN_1223626
7	I2	143075149	8	0.470419	CN_1197346			7	I2	141712586	30	0.920521	CN_1223627
7	I2	143163931	8	0.217242	CN_1197387			7	I2	141715788	30	0.195922	CN_340606
7	I2	143178205	8	0.697815	CN_1199472			7	I2	142156294	30	0.43602	CN_1190737
7	I2	143527185	8	0.771607	CN_1201736			7	I2	142164788	30	0.2645	CN_1192823
7	I2	143535212	8	0.0268695	CN_1201737			7	I2	142167486	30	0.443828	CN_1192844
7	I2	143542557	8	0.30885	CN_1201741			7	I2	142933203	30	0.717536	CN_1197296
7	I2	143548534	8	0.0801735	CN_1201744			7	I2	143039363	30	0.449276	CN_1197330
7	I2	143558740	8	0.123586	CN_1201745			7	I2	143075149	30	0.605224	CN_1197346
7	I2	143682164	8	0.609133	CN_1201781			7	I2	143163931	30	0.127549	CN_1197387
7	I2	143697880	8	0.556567	CN_1201782			7	I2	143178205	30	0.732177	CN_1199472
7	I2	158819765	8		CN_1219561			7	I2	143527185	30	0.429001	CN_1201736
8	I2	2246765	8	0.411554	CN_1260908			7	I2	143535212	30	0.0363328	CN_1201737
8	I2	3774468	8	0.429236	SNP_A-2224635	rs41330046		7	I2	143542557	30	0.152535	CN_1201741
8	I2	3777514	8	0.265481	CN_1274686			7	I2	143548534	30	0.114416	CN_1201744
8	I2	3984471	8	0.429236	CN_1285979			7	I2	143558740	30	0.0968018	CN_1201745
8	I2	5586134	8	0.897638	CN_1295196			7	I2	143682164	30	0.373298	CN_1201781
8	I2	5591903	8	0.167422	SNP_A-8487761	rs1635664		7	I2	143697880	30	0.211022	CN_1201782
8	I2	6813673	8		CN_1295476			7	I2	158819765	30		CN_1219561
8	I2	7141477	8	0.793127	CN_1277610			8	I2	2242045	30	0.378299	CN_1260879
8	I2	7181231	8	0.484473	CN_373446			8	I2	2246765	30	0.378299	CN_1260908
8	I2	7202021	8	0.608587	CN_1279880			8	I2	3774468	30	0.826836	SNP_A-2224635	rs41330046
8	I2	7225313	8	0.966479	CN_1282086			8	I2	3777514	30	0.526425	CN_1274686
8	I2	7225429	8	0.984787	CN_1282087			8	I2	3984471	30	0.826836	CN_1285979
8	I2	7237790	8	0.266339	CN_1282128			8	I2	5586134	30	0.384593	CN_1295196
8	I2	7254775	8	0.145354	CN_1282195			8	I2	5591903	30	0.474094	SNP_A-8487761	rs1635664
8	I2	7825372	8	0.39572	CN_1277771			8	I2	6813673	30		CN_1295476
8	I2	7836800	8	0.385504	CN_1277801			8	I2	7141477	30	0.714041	CN_1277610
8	I2	7847301	8	0.311668	CN_1277844			8	I2	7181231	30	0.0277088	CN_373446
8	I2	7847316	8	0.525207	CN_1277845			8	I2	7202021	30	0.010107	CN_1279880
8	I2	7903572	8	0.558764	CN_1282263			8	I2	7225313	30	0.0422154	CN_1282086
8	I2	9093777	8		CN_1280300			8	I2	7225429	30	0.0628491	CN_1282087
8	I2	12025135	8	0.532506	CN_1246627			8	I2	7237790	30	0.392718	CN_1282128
8	I2	12260380	8	0.855775	CN_1260053			8	I2	7254775	30	0.232824	CN_1282195
8	I2	12276652	8	0.928012	CN_1260103			8	I2	7825372	30	0.255011	CN_1277771
8	I2	12284206	8	0.87782	CN_360899			8	I2	7836800	30	0.261689	CN_1277801
8	I2	12285893	8	0.96294	SNP_A-2157517	rs2739979		8	I2	7847301	30	0.711772	CN_1277844
8	I2	12291857	8	0.604283	CN_1228543			8	I2	7847316	30	0.922207	CN_1277845
8	I2	12305298	8	0.285488	CN_1228587			8	I2	7903572	30	0.864513	CN_1282263
8	I2	12356009	8	0.229203	CN_1264685			8	I2	9093777	30		CN_1280300
8	I2	12487426	8	0.372286	CN_1271468			8	I2	12025135	30	0.590218	CN_1246627
8	I2	13659088	8		CN_1269418			8	I2	12260380	30	0.528075	CN_1260053
8	I2	13696093	8		CN_1271701			8	I2	12276652	30	0.687443	CN_1260103
8	I2	16306606	8		CN_1260802			8	I2	12284206	30	0.339797	CN_360899
8	I2	16319032	8	0.108183	CN_1260819			8	I2	12285893	30	0.334803	SNP_A-2157517	rs2739979
8	I2	25030360	8	0.793832	CN_1274451			8	I2	12291857	30	0.310565	CN_1228543
8	I2	25030439	8	0.676848	CN_1274453			8	I2	12305298	30	0.0237852	CN_1228587
8	I2	25031417	8	0.16951	CN_1274455			8	I2	12356009	30	0.0529498	CN_1264685
8	I2	25040250	8	0.165685	SNP_A-2068623	rs6984321		8	I2	12487426	30	0.0583943	CN_1271468
8	I2	39354760	8	0.20555	CN_1283685			8	I2	13659088	30		CN_1269418
8	I2	39365832	8	0.673702	CN_1283687			8	I2	13696093	30		CN_1271701
8	I2	39370129	8	0.993977	CN_1283689			8	I2	16306606	30		CN_1260802
8	I2	39411253	8	0.876505	CN_1283706			8	I2	16319032	30	0.000379056	CN_1260819
8	I2	39438370	8	0.809884	CN_1283713			8	I2	25030360	30	0.899313	CN_1274451
8	I2	39440989	8	0.964102	CN_1283714			8	I2	25030439	30	0.795431	CN_1274453
8	I2	39443060	8	0.767416	CN_1283715			8	I2	25031417	30	0.736238	CN_1274455
8	I2	39452128	8	0.810661	CN_1283719			8	I2	25040250	30	0.385144	SNP_A-2068623	rs6984321
8	I2	39489631	8	0.992156	CN_1283734			8	I2	39354760	30	0.146376	CN_1283685
8	I2	39498824	8	0.980372	CN_1283737			8	I2	39365832	30	0.262249	CN_1283687
8	I2	39504351	8	0.922767	CN_1283742			8	I2	39370129	30	0.156773	CN_1283689
8	I2	39506122	8	0.850299	CN_1283743			8	I2	39411253	30	0.146018	CN_1283706
8	I2	39507456	8	0.717763	CN_1283744			8	I2	39438370	30	0.125704	CN_1283713
8	I2	40302954	8	0.85925	CN_1290420			8	I2	39440989	30	0.138805	CN_1283714
8	I2	40308668	8	0.315502	CN_1290450			8	I2	39443060	30	0.10939	CN_1283715
8	I2	40312067	8	0.292	SNP_A-8282455	rs2341979		8	I2	39452128	30	0.103331	CN_1283719
8	I2	85425438	8		CN_1282409			8	I2	39489631	30	0.224103	CN_1283734
8	I2	85431221	8		CN_1282424			8	I2	39498824	30	0.198182	CN_1283737
8	I2	112363455	8	0.511953	CN_1235160			8	I2	39504351	30	0.16706	CN_1283742
8	I2	112364436	8	0.511953	CN_1235168			8	I2	39506122	30	0.144803	CN_1283743
8	I2	115703663	8	0.377897	CN_1255367			8	I2	39507456	30	0.39191	CN_1283744
8	I2	115710907	8	0.377897	CN_1255396			8	I2	40302954	30	0.807607	CN_1290420
9	I2	24507682	8		CN_1304176			8	I2	40308668	30	0.0367873	CN_1290450
9	I2	43412533	8	0.627562	CN_1322494			8	I2	40312067	30	0.028764	SNP_A-8282455	rs2341979
9	I2	43445848	8	0.741821	CN_1322496			8	I2	85425438	30		CN_1282409
9	I2	43542722	8	0.931267	CN_1322511			8	I2	85431221	30		CN_1282424
9	I2	43552158	8	0.941463	CN_1322512			8	I2	112363455	30	0.976549	CN_1235160
9	I2	43575109	8	0.528257	CN_1322514			8	I2	112364436	30	0.976549	CN_1235168
9	I2	43645248	8	0.564462	CN_1322530			8	I2	115703663	30	0.168691	CN_1255367
9	I2	43666998	8	0.637768	CN_1322533			8	I2	115710907	30	0.168691	CN_1255396
9	I2	43720905	8	0.48529	CN_1322542			9	I2	24493816	30		CN_1304163
9	I2	43740182	8	0.902774	CN_1322546			9	I2	24507682	30		CN_1304176
9	I2	44181813	8	0.0133142	CN_1322576			9	I2	43412533	30	0.42405	CN_1322494
9	I2	44183430	8	0.0121463	CN_1322577			9	I2	43445848	30	0.180138	CN_1322496
9	I2	44184876	8	0.122233	CN_1322578			9	I2	43542722	30	0.276184	CN_1322511
9	I2	44190849	8	0.213574	CN_1322579			9	I2	43552158	30	0.273813	CN_1322512
9	I2	44195483	8	0.0638036	CN_1322581			9	I2	43575109	30	0.227411	CN_1322514
9	I2	44213237	8	0.0441803	CN_389045			9	I2	43645248	30	0.257944	CN_1322530
9	I2	44325975	8	0.324059	CN_1322594			9	I2	43666998	30	0.304267	CN_1322533
9	I2	44336695	8	0.321376	CN_1322595			9	I2	43720905	30	0.279529	CN_1322542
9	I2	44409324	8	0.754298	CN_1322604			9	I2	43740182	30	0.371743	CN_1322546
9	I2	44569219	8	0.921818	CN_1322482			9	I2	44181813	30	0.51102	CN_1322576
9	I2	44667855	8	0.547995	CN_1322611			9	I2	44183430	30	0.507735	CN_1322577
9	I2	44669747	8	0.609319	CN_1322612			9	I2	44184876	30	0.855558	CN_1322578
9	I2	44679040	8	0.437247	CN_1324727			9	I2	44190849	30	0.507795	CN_1322579
9	I2	44688241	8	0.331238	CN_1324728			9	I2	44195483	30	0.799688	CN_1322581
9	I2	44721856	8	0.412727	CN_1324741			9	I2	44213237	30	0.773548	CN_389045
9	I2	44729459	8	0.381273	CN_1324743			9	I2	44325975	30	0.631152	CN_1322594
9	I2	44735726	8	0.380246	CN_1324744			9	I2	44336695	30	0.784126	CN_1322595
9	I2	44748482	8	0.383372	CN_1324748			9	I2	44409324	30	0.830489	CN_1322604
9	I2	44764259	8	0.352617	CN_1324752			9	I2	44569219	30	0.190485	CN_1322482
9	I2	44780914	8	0.86761	CN_1324754			9	I2	44667855	30	0.768586	CN_1322611
9	I2	44795733	8	0.756501	CN_1324756			9	I2	44669747	30	0.787305	CN_1322612
9	I2	44804684	8	0.648442	SNP_A-8674269	rs35882728		9	I2	44679040	30	0.735946	CN_1324727
9	I2	78960218	8	0.111804	SNP_A-1921536	rs2377887		9	I2	44688241	30	0.705287	CN_1324728
9	I2	78967224	8	0.0532063	CN_392412			9	I2	44721856	30	0.570756	CN_1324741
10	I2	24418060	8	0.539906	CN_519401			9	I2	44729459	30	0.588307	CN_1324743
10	I2	31291340	8		CN_523941			9	I2	44735726	30	0.479868	CN_1324744
10	I2	46337321	8	0.136075	CN_042675			9	I2	44748482	30	0.399592	CN_1324748
10	I2	46478798	8	0.651281	CN_524300			9	I2	44764259	30	0.328867	CN_1324752
10	I2	46479827	8	0.970842	CN_524313			9	I2	44780914	30	0.978935	CN_1324754
10	I2	46482317	8	0.275473	CN_524316			9	I2	44795733	30	0.866373	CN_1324756
10	I2	47011195	8	0.787227	CN_524389			9	I2	44804684	30	0.459775	SNP_A-8674269	rs35882728
10	I2	47174643	8	0.115155	CN_526547			9	I2	78960218	30	0.512117	SNP_A-1921536	rs2377887
10	I2	58186381	8		CN_548186			9	I2	78967224	30	0.374188	CN_392412
10	I2	58196403	8		CN_548217			10	I2	24417680	30	0.565507	CN_519391
10	I2	58196843	8		CN_548220			10	I2	24418060	30	0.565507	CN_519401
10	I2	66977929	8	0.107013	CN_531321			10	I2	31291340	30		CN_523941
10	I2	66978597	8	0.297209	CN_531327			10	I2	46337321	30	0.933368	CN_042675
10	I2	66984452	8	0.519362	CN_533366			10	I2	46478798	30	0.686932	CN_524300
10	I2	89107280	8	0.595158	CN_551022			10	I2	46479827	30	0.768273	CN_524313
10	I2	122760653	8	0.936879	CN_523273			10	I2	46482317	30	0.269489	CN_524316
10	I2	135092863	8	0.370447	SNP_A-8407357	rs2245170		10	I2	47011195	30	0.61222	CN_524389
11	I2	4252332	8	0.35924	CN_572259			10	I2	47174643	30	0.766915	CN_526547
11	I2	4284748	8	0.421265	CN_574392			10	I2	58186381	30		CN_548186
11	I2	4315864	8	0.416375	CN_576517			10	I2	58196403	30		CN_548217
11	I2	4924226	8	0.600309	CN_574487			10	I2	58196843	30		CN_548220
11	I2	4924693	8	0.320978	SNP_A-8602821	rs2412467		10	I2	66977929	30	0.565623	CN_531321
11	I2	4925086	8	0.0393971	CN_062997			10	I2	66978597	30	0.215398	CN_531327
11	I2	4926819	8	0.0155576	CN_574498			10	I2	66984452	30	0.127777	CN_533366
11	I2	4928581	8	0.014454	CN_574508			10	I2	89107280	30	0.0425616	CN_551022
11	I2	4930605	8	0.012175	CN_574527			10	I2	122760653	30	0.605133	CN_523273
11	I2	4931740	8	0.186712	CN_574535			10	I2	135092863	30	0.112871	SNP_A-8407357	rs2245170
11	I2	4932281	8	0.240956	CN_574537			11	I2	4206589	30	0.638678	CN_570066
11	I2	4932848	8	0.520192	CN_574539			11	I2	4252332	30	0.628778	CN_572259
11	I2	4932910	8	0.417264	CN_574540			11	I2	4284748	30	0.81664	CN_574392
11	I2	4932965	8	0.633875	CN_574542			11	I2	4315864	30	0.408988	CN_576517
11	I2	4933190	8	0.274265	CN_574547			11	I2	4924226	30	0.798182	CN_574487
11	I2	4933587	8	0.110103	CN_063020			11	I2	4924693	30	0.609671	SNP_A-8602821	rs2412467
11	I2	4933658	8	0.194682	CN_574551			11	I2	4925086	30	0.669087	CN_062997
11	I2	4934958	8	0.516525	SNP_A-8335036	rs10082629		11	I2	4926819	30	0.29203	CN_574498
11	I2	5743981	8	0.781973	CN_568122			11	I2	4928581	30	0.340965	CN_574508
11	I2	5744656	8	0.816326	CN_568120			11	I2	4930605	30	0.379443	CN_574527
11	I2	5746177	8	0.526318	CN_568133			11	I2	4931740	30	0.829582	CN_574535
11	I2	5759488	8	0.56607	CN_568179			11	I2	4932281	30	0.773991	CN_574537
11	I2	5764952	8	0.518518	CN_568205			11	I2	4932848	30	0.441241	CN_574539
11	I2	5765715	8	0.596772	CN_568209			11	I2	4932910	30	0.588479	CN_574540
11	I2	5765914	8	0.533811	CN_568210			11	I2	4932965	30	0.466322	CN_574542
11	I2	5766037	8	0.605467	CN_064022			11	I2	4933190	30	0.585528	CN_574547
11	I2	5768936	8	0.331819	CN_568228			11	I2	4933587	30	0.274939	CN_063020
11	I2	18905648	8	0.690792	CN_573858			11	I2	4933658	30	0.176591	CN_574551
11	I2	18905685	8	0.782067	CN_573859			11	I2	4934958	30	0.832406	SNP_A-8335036	rs10082629
11	I2	18918564	8	0.874848	CN_573907			11	I2	5743981	30	0.102989	CN_568122
11	I2	18918939	8	0.662479	CN_573910			11	I2	5744656	30	0.0349607	CN_568120
11	I2	25565122	8		CN_576177			11	I2	5746177	30	0.115799	CN_568133
11	I2	25663542	8		CN_576222			11	I2	5759488	30	0.0890814	CN_568179
11	I2	25675557	8		CN_578262			11	I2	5764952	30	0.0874819	CN_568205
11	I2	49667437	8	0.575588	CN_576692			11	I2	5765715	30	0.0726768	CN_568209
11	I2	49703344	8	0.575588	CN_576706			11	I2	5765914	30	0.0750457	CN_568210
11	I2	55130608	8	0.101667	CN_587557			11	I2	5766037	30	0.224036	CN_064022
11	I2	55130624	8	0.0213592	CN_587558			11	I2	5768936	30	0.632712	CN_568228
11	I2	55133074	8	0.0483322	CN_587570			11	I2	18905648	30	0.866915	CN_573858
11	I2	55133210	8	0.0511522	CN_587565			11	I2	18905685	30	0.63039	CN_573859
11	I2	55159390	8	0.100562	CN_587581			11	I2	18918564	30	0.236857	CN_573907
11	I2	55178915	8	0.135984	CN_589630			11	I2	18918939	30	0.423687	CN_573910
11	I2	55187640	8	0.188181	CN_589634			11	I2	25565122	30		CN_576177
11	I2	55191703	8	0.21912	CN_589635			11	I2	25663542	30		CN_576222
11	I2	55196566	8	0.594932	CN_589638			11	I2	25675557	30		CN_578262
11	I2	55198894	8	0.457577	CN_589640			11	I2	49667437	30	0.941648	CN_576692
11	I2	55200787	8	0.28088	CN_589641			11	I2	49703344	30	0.941648	CN_576706
11	I2	55210152	8	0.140546	CN_589649			11	I2	55130608	30	0.036448	CN_587557
11	I2	81181116	8		CN_583703			11	I2	55130624	30	0.0694285	CN_587558
11	I2	81194806	8		SNP_A-1836392	rs10792597		11	I2	55133074	30	0.166506	CN_587570
11	I2	85567306	8	0.859122	CN_575159			11	I2	55133210	30	0.209227	CN_587565
11	I2	85576469	8	0.859122	CN_575171			11	I2	55159390	30	0.342	CN_587581
12	I2	744290	8	0.108548	CN_627329			11	I2	55178915	30	0.242275	CN_589630
12	I2	745615	8	0.106273	CN_627372			11	I2	55187640	30	0.304561	CN_589634
12	I2	2116123	8		CN_613263			11	I2	55191703	30	0.430492	CN_589635
12	I2	7895692	8	0.35099	CN_601382			11	I2	55196566	30	0.806654	CN_589638
12	I2	8015167	8	0.367139	CN_601524			11	I2	55198894	30	0.919955	CN_589640
12	I2	8253317	8	0.613686	CN_601829			11	I2	55200787	30	0.32975	CN_589641
12	I2	8269518	8	0.982968	CN_601904			11	I2	55210152	30	0.287072	CN_589649
12	I2	9525137	8	0.41939	CN_621263			11	I2	81181116	30		CN_583703
12	I2	9529176	8	0.475076	CN_621272			11	I2	81194806	30		SNP_A-1836392	rs10792597
12	I2	9532648	8	0.475076	CN_089484			11	I2	85567306	30	0.72527	CN_575159
12	I2	9542560	8	0.455488	CN_623228			11	I2	85576469	30	0.72527	CN_575171
12	I2	9606832	8	0.445915	CN_625314			12	I2	739370	30	0.93439	CN_625096
12	I2	9619559	8	0.268373	CN_625358			12	I2	744290	30	0.410492	CN_627329
12	I2	9626237	8	0.660212	CN_621315			12	I2	745615	30	0.410738	CN_627372
12	I2	11111991	8	0.646913	CN_582290			12	I2	2116123	30		CN_613263
12	I2	11132799	8	0.976451	CN_584413			12	I2	7895692	30	0.823637	CN_601382
12	I2	11402844	8	0.593025	CN_571500			12	I2	8015167	30	0.929893	CN_601524
12	I2	11403759	8	0.526049	CN_571504			12	I2	8253317	30	0.125404	CN_601829
12	I2	11434673	8	0.841924	CN_573675			12	I2	8269518	30	0.206368	CN_601904
12	I2	11443459	8	0.588361	CN_073766			12	I2	9525137	30	0.562032	CN_621263
12	I2	12427486	8		CN_625875			12	I2	9529176	30	0.449241	CN_621272
12	I2	12433136	8		SNP_A-8307620	rs7967230		12	I2	9532648	30	0.449241	CN_089484
12	I2	27539008	8		CN_617715			12	I2	9542560	30	0.38393	CN_623228
12	I2	27542629	8		CN_617735			12	I2	9606832	30	0.480006	CN_625314
12	I2	30128764	8		SNP_A-8500420	rs16935366		12	I2	9619559	30	0.559634	CN_625358
12	I2	30130534	8	0.451136	CN_598330			12	I2	9626237	30	0.355506	CN_621315
12	I2	30130977	8	0.891826	CN_598332			12	I2	11111991	30	0.906774	CN_582290
12	I2	30134857	8	0.891826	CN_598346			12	I2	11132799	30	0.76241	CN_584413
12	I2	30135217	8	0.891826	CN_598353			12	I2	11402844	30	0.686424	CN_571500
12	I2	31160565	8	0.32493	CN_604800			12	I2	11403759	30	0.664001	CN_571504
12	I2	31169298	8	0.689193	SNP_A-4268432	rs4931443		12	I2	11434673	30	0.637368	CN_573675
12	I2	31298390	8	0.361188	CN_604839			12	I2	11443459	30	0.988552	CN_073766
12	I2	33191058	8		SNP_A-8358800	rs12307011		12	I2	12427486	30		CN_625875
12	I2	33192673	8	0.469298	CN_615713			12	I2	12433136	30		SNP_A-8307620	rs7967230
12	I2	33198641	8	0.469298	CN_615730			12	I2	27539008	30		CN_617715
12	I2	33199627	8	0.469232	CN_615733			12	I2	27542629	30		CN_617735
12	I2	98319424	8		CN_631727			12	I2	30128764	30		SNP_A-8500420	rs16935366
12	I2	98322865	8		CN_631755			12	I2	30130534	30	0.990785	CN_598330
12	I2	118473270	8		CN_597591			12	I2	30130977	30	0.220557	CN_598332
12	I2	118475144	8		CN_597596			12	I2	30134857	30	0.220557	CN_598346
12	I2	130297897	8	0.33138	SNP_A-8402350	rs7952982		12	I2	30135217	30	0.220557	CN_598353
12	I2	130698537	8	0.86553	CN_597919			12	I2	31160565	30	0.536915	CN_604800
12	I2	130699288	8	0.86553	CN_597926			12	I2	31169298	30	0.6359	SNP_A-4268432	rs4931443
13	I2	22531515	8	0.528884	CN_658014			12	I2	31298390	30	0.614922	CN_604839
13	I2	31430622	8		CN_632362			12	I2	33191058	30		SNP_A-8358800	rs12307011
13	I2	31436423	8		CN_632377			12	I2	33192673	30	0.926597	CN_615713
13	I2	36970036	8	0.779334	CN_660412			12	I2	33198641	30	0.926597	CN_615730
13	I2	36982757	8	0.994394	CN_660425			12	I2	33199627	30	0.926597	CN_615733
13	I2	56656271	8	0.881288	CN_654218			12	I2	98319424	30		CN_631727
13	I2	56661148	8	0.49184	CN_654225			12	I2	98322865	30		CN_631755
13	I2	56676381	8	0.958659	CN_097521			12	I2	118473270	30		CN_597591
13	I2	68146300	8	0.793904	SNP_A-8363651	rs9564486		12	I2	118475144	30		CN_597596
13	I2	68157016	8	0.39765	CN_641661			12	I2	130297897	30	0.73435	SNP_A-8402350	rs7952982
13	I2	68166243	8	0.322458	CN_099328			12	I2	130698537	30	0.181766	CN_597919
13	I2	68167120	8	0.322458	SNP_A-4226661	rs287439		12	I2	130699288	30	0.181766	CN_597926
14	I2	18611714	8	0.945762	CN_657349			13	I2	22530678	30	0.578945	CN_092693
14	I2	18632139	8	0.454154	CN_657351			13	I2	22531515	30	0.578945	CN_658014
14	I2	19107146	8	0.628458	CN_657381			13	I2	31430622	30		CN_632362
14	I2	19170042	8	0.443187	CN_657382			13	I2	31436423	30		CN_632377
14	I2	19213349	8	0.621094	CN_657387			13	I2	36970036	30	0.231188	CN_660412
14	I2	19227683	8	0.53169	CN_657388			13	I2	36982757	30	0.2198	CN_660425
14	I2	19270023	8	0.555024	CN_105636			13	I2	56656271	30	0.545796	CN_654218
14	I2	19270221	8	0.272197	CN_657389			13	I2	56661148	30	0.184257	CN_654225
14	I2	19483698	8	0.125083	CN_657469			13	I2	56676381	30	0.321754	CN_097521
14	I2	19490079	8	0.197771	CN_657472			13	I2	68146300	30	0.72142	SNP_A-8363651	rs9564486
14	I2	19493212	8	0.192005	CN_105694			13	I2	68157016	30	0.285688	CN_641661
14	I2	19494766	8	0.160853	SNP_A-8660406	rs4456427		13	I2	68166243	30	0.208093	CN_099328
14	I2	23514669	8	0.309929	CN_644569			13	I2	68167120	30	0.208093	SNP_A-4226661	rs287439
14	I2	40680246	8		CN_690420			14	I2	18539520	30	0.961579	CN_655303
14	I2	40697979	8		CN_690424			14	I2	18611714	30	0.231389	CN_657349
14	I2	40727099	8		CN_690430			14	I2	18632139	30	0.7084	CN_657351
14	I2	73070876	8	0.127301	CN_678020			14	I2	19107146	30	0.829922	CN_657381
14	I2	73076460	8	0.638016	CN_678021			14	I2	19170042	30	0.567338	CN_657382
14	I2	73090732	8	0.638016	CN_678028			14	I2	19213349	30	0.695997	CN_657387
14	I2	105289630	8	0.544626	CN_648723			14	I2	19227683	30	0.55246	CN_657388
14	I2	105413362	8		CN_648783			14	I2	19270023	30	0.86976	CN_105636
14	I2	105598011	8	0.910991	CN_650858			14	I2	19270221	30	0.753608	CN_657389
14	I2	105601409	8	0.789628	CN_650859			14	I2	19483698	30	0.536415	CN_657469
14	I2	105601732	8	0.723703	CN_650860			14	I2	19490079	30	0.535642	CN_657472
14	I2	105609107	8	0.771913	CN_650863			14	I2	19493212	30	0.571372	CN_105694
14	I2	105612798	8	0.682682	CN_650864			14	I2	19494766	30	0.951756	SNP_A-8660406	rs4456427
14	I2	105618359	8	0.823555	CN_104988			14	I2	23514669	30	0.274906	CN_644569
14	I2	105632486	8	0.586093	CN_650874			14	I2	40680246	30		CN_690420
14	I2	105638145	8	0.392227	CN_650875			14	I2	40697979	30		CN_690424
14	I2	105640508	8	0.77802	CN_650876			14	I2	40727099	30		CN_690430
14	I2	105645163	8	0.392654	CN_105004			14	I2	73070876	30	0.0641381	CN_678020
14	I2	105854089	8	0.0812872	CN_105078			14	I2	73076460	30	0.212832	CN_678021
14	I2	105867070	8	0.702807	CN_650970			14	I2	73090732	30	0.212832	CN_678028
14	I2	105873098	8	0.928501	CN_653000			14	I2	105289630	30	0.594487	CN_648723
14	I2	105892781	8	0.844663	CN_105097			14	I2	105413362	30	0.238739	CN_648783
14	I2	105945406	8	0.528734	CN_653029			14	I2	105598011	30	0.744238	CN_650858
14	I2	105950876	8	0.551294	CN_653030			14	I2	105601409	30	0.553076	CN_650859
14	I2	105952397	8	0.560689	CN_653031			14	I2	105601732	30	0.434562	CN_650860
14	I2	105989153	8	0.138549	CN_105152			14	I2	105609107	30	0.29164	CN_650863
14	I2	105989694	8	0.358242	CN_653077			14	I2	105612798	30	0.217895	CN_650864
14	I2	105993576	8	0.553752	CN_653078			14	I2	105618359	30	0.188119	CN_104988
14	I2	106231370	8	0.73236	SNP_A-8645138	rs4387508		14	I2	105632486	30	0.0719336	CN_650874
14	I2	106250892	8	0.923047	SNP_A-2291608	rs2007467		14	I2	105638145	30	0.0176734	CN_650875
15	I2	18506386	8	0.981086	CN_676398			14	I2	105640508	30	0.118058	CN_650876
15	I2	18652835	8	0.357118	CN_676408			14	I2	105645163	30	0.679939	CN_105004
15	I2	18700552	8	0.532682	CN_676416			14	I2	105854089	30	0.502089	CN_105078
15	I2	18706152	8	0.527552	CN_676417			14	I2	105867070	30	0.410562	CN_650970
15	I2	18838435	8	0.746271	CN_676438			14	I2	105873098	30	0.34205	CN_653000
15	I2	18841465	8	0.484846	CN_432837			14	I2	105892781	30	0.485139	CN_105097
15	I2	18841576	8	0.467436	CN_117067			14	I2	105945406	30	0.513676	CN_653029
15	I2	18841578	8	0.530842	CN_676441			14	I2	105950876	30	0.392856	CN_653030
15	I2	18846002	8	0.518295	CN_676448			14	I2	105952397	30	0.38547	CN_653031
15	I2	18846971	8	0.542393	CN_676455			14	I2	105989153	30	0.0273835	CN_105152
15	I2	18850041	8	0.729229	CN_676461			14	I2	105989694	30	0.0492073	CN_653077
15	I2	18850404	8	0.884161	CN_676460			14	I2	105993576	30	0.340842	CN_653078
15	I2	18887506	8	0.955565	CN_676483			14	I2	106231370	30	0.209242	SNP_A-8645138	rs4387508
15	I2	18906699	8	0.781317	CN_676485			14	I2	106250892	30	0.190618	SNP_A-2291608	rs2007467
15	I2	19090388	8	0.812219	CN_678518			15	I2	18476969	30	0.516224	CN_676396
15	I2	19103576	8	0.602934	CN_678520			15	I2	18506386	30	0.689594	CN_676398
15	I2	19107947	8	0.9768	CN_678521			15	I2	18652835	30	0.679609	CN_676408
15	I2	19451059	8	0.756708	CN_678625			15	I2	18700552	30	0.824205	CN_676416
15	I2	19475431	8	0.132531	CN_678636			15	I2	18706152	30	0.556518	CN_676417
15	I2	19523446	8	0.0671865	CN_680677			15	I2	18838435	30	0.713588	CN_676438
15	I2	19566875	8	0.0406086	CN_680686			15	I2	18841465	30	0.871909	CN_432837
15	I2	19764921	8	0.0557692	CN_680687			15	I2	18841576	30	0.889733	CN_117067
15	I2	19781841	8	0.104252	CN_680688			15	I2	18841578	30	0.705932	CN_676441
15	I2	19788634	8	0.111414	CN_680691			15	I2	18846002	30	0.824658	CN_676448
15	I2	19794591	8	0.369524	CN_680693			15	I2	18846971	30	0.469935	CN_676455
15	I2	19803370	8	0.0351788	CN_680694			15	I2	18850041	30	0.536051	CN_676461
15	I2	19813174	8	0.102659	CN_680695			15	I2	18850404	30	0.413792	CN_676460
15	I2	20089383	8	0.181391	SNP_A-2133472	rs4300610		15	I2	18887506	30	0.202291	CN_676483
15	I2	20224763	8	0.651271	CN_680782			15	I2	18906699	30	0.504917	CN_676485
15	I2	20232614	8	0.972338	CN_680784			15	I2	19090388	30	0.144934	CN_678518
15	I2	20302458	8	0.9289	CN_680785			15	I2	19103576	30	0.199834	CN_678520
15	I2	20687605	8	0.745347	CN_685069			15	I2	19107947	30	0.0506533	CN_678521
15	I2	21606530	8		SNP_A-2252209	rs940596		15	I2	19451059	30	0.233536	CN_678625
15	I2	21610088	8	0.695953	SNP_A-2275402	rs824163		15	I2	19475431	30	0.491433	CN_678636
15	I2	21610400	8	0.898193	SNP_A-8491631	rs17117565		15	I2	19523446	30	0.868245	CN_680677
15	I2	22225844	8	0.439087	CN_691571			15	I2	19566875	30	0.915977	CN_680686
15	I2	22231485	8	0.700046	CN_691574			15	I2	19764921	30	0.211616	CN_680687
15	I2	22238109	8	0.0221247	CN_118117			15	I2	19781841	30	0.239499	CN_680688
15	I2	22265951	8	0.0148815	CN_691606			15	I2	19788634	30	0.26622	CN_680691
15	I2	22269689	8	0.0342883	CN_691610			15	I2	19794591	30	0.106748	CN_680693
15	I2	25593092	8	0.0332408	CN_674390			15	I2	19803370	30	0.375137	CN_680694
15	I2	25601401	8	0.0860675	CN_674398			15	I2	19813174	30	0.383554	CN_680695
15	I2	28235887	8	0.480792	CN_685227			15	I2	20089383	30	0.329023	SNP_A-2133472	rs4300610
15	I2	28609050	8	0.0271926	CN_687367			15	I2	20224763	30	0.051446	CN_680782
15	I2	32481928	8		CN_670245			15	I2	20232614	30	0.118058	CN_680784
15	I2	32509924	8	0.140475	SNP_A-2248182	rs168389		15	I2	20302458	30	0.108463	CN_680785
15	I2	32510094	8	0.078378	CN_672300			15	I2	20687605	30	0.0579922	CN_685069
15	I2	32605609	8	0.0232249	CN_672354			15	I2	21606530	30		SNP_A-2252209	rs940596
15	I2	32618236	8	0.0443531	CN_672357			15	I2	21610088	30	0.661183	SNP_A-2275402	rs824163
15	I2	54577995	8		CN_679197			15	I2	21610400	30	0.820631	SNP_A-8491631	rs17117565
15	I2	54579415	8		CN_679217			15	I2	22225844	30	0.263483	CN_691571
15	I2	54588269	8		CN_679220			15	I2	22231485	30	0.292372	CN_691574
15	I2	74678296	8	0.33536	CN_703745			15	I2	22238109	30	0.235014	CN_118117
15	I2	74678566	8	0.702271	CN_703746			15	I2	22265951	30	0.266882	CN_691606
15	I2	74682830	8	0.769476	CN_705811			15	I2	22269689	30	0.29234	CN_691610
15	I2	95618796	8		CN_708457			15	I2	25593092	30	0.615854	CN_674390
16	I2	15023758	8	0.0276224	CN_129988			15	I2	25601401	30	0.491858	CN_674398
16	I2	19853151	8		CN_708782			15	I2	28235887	30	0.321142	CN_685227
16	I2	19874863	8	0.402675	CN_710854			15	I2	28609050	30	0.0112126	CN_687367
16	I2	22465433	8	0.71204	CN_131601			15	I2	32481928	30		CN_670245
16	I2	22612021	8	0.904505	SNP_A-8604672	rs96569		15	I2	32509924	30	0.498911	SNP_A-2248182	rs168389
16	I2	32418325	8	0.0880025	CN_702503			15	I2	32510094	30	0.188909	CN_672300
16	I2	32472013	8	0.0373812	CN_702512			15	I2	32605609	30	0.133501	CN_672354
16	I2	32522419	8	0.173763	CN_704589			15	I2	32618236	30	0.364052	CN_672357
16	I2	32550875	8	0.167253	CN_704606			15	I2	54577995	30		CN_679197
16	I2	32563024	8	0.142425	CN_704611			15	I2	54579415	30		CN_679217
16	I2	32806748	8	0.890738	CN_704649			15	I2	54588269	30		CN_679220
16	I2	33149454	8	0.499111	CN_704677			15	I2	74678296	30	0.481882	CN_703745
16	I2	33208395	8	0.82275	CN_704679			15	I2	74678566	30	0.28541	CN_703746
16	I2	33311641	8	0.985851	CN_704690			15	I2	74682830	30	0.18842	CN_705811
16	I2	33434121	8	0.900079	CN_706762			15	I2	95618796	30		CN_708457
16	I2	33539331	8	0.989058	CN_706811			16	I2	14956269	30	0.44815	CN_721782
16	I2	34324072	8	0.149652	CN_709036			16	I2	15023758	30	0.362051	CN_129988
16	I2	34328205	8	0.181548	SNP_A-1929726	rs7500312		16	I2	19853151	30		CN_708782
16	I2	34613067	8	0.878053	CN_711221			16	I2	19874863	30	0.883825	CN_710854
16	I2	34614572	8	0.604301	SNP_A-2149004	rs238005		16	I2	22465433	30	0.535202	CN_131601
16	I2	54353890	8	0.322403	CN_707091			16	I2	22612021	30	0.999114	SNP_A-8604672	rs96569
16	I2	54374206	8	0.341083	CN_707108			16	I2	32418325	30	0.0952162	CN_702503
16	I2	54379945	8	0.1659	CN_707110			16	I2	32472013	30	0.125687	CN_702512
16	I2	54387058	8	0.160998	CN_707112			16	I2	32522419	30	0.289109	CN_704589
16	I2	76929941	8	0.777226	CN_698947			16	I2	32550875	30	0.536373	CN_704606
16	I2	76937176	8	0.566212	CN_703211			16	I2	32563024	30	0.493802	CN_704611
16	I2	76938764	8	0.463492	SNP_A-8625250	rs9925970		16	I2	32806748	30	0.662779	CN_704649
16	I2	76940641	8	0.333354	SNP_A-8415113	rs8057779		16	I2	33149454	30	0.22263	CN_704677
16	I2	76942266	8	0.322796	CN_703213			16	I2	33208395	30	0.229143	CN_704679
17	I2	18296117	8	0.510685	CN_749706			16	I2	33311641	30	0.488065	CN_704690
17	I2	18299671	8	0.442008	CN_749707			16	I2	33434121	30	0.433614	CN_706762
17	I2	18299674	8	0.380065	CN_749708			16	I2	33539331	30	0.331326	CN_706811
17	I2	18302411	8	0.565153	CN_142113			16	I2	34324072	30	0.426166	CN_709036
17	I2	18321119	8	0.525651	CN_749715			16	I2	34328205	30	0.24933	SNP_A-1929726	rs7500312
17	I2	18322536	8	0.603096	CN_142124			16	I2	34613067	30	0.809056	CN_711221
17	I2	18327348	8	0.608823	CN_751773			16	I2	34614572	30	0.765976	SNP_A-2149004	rs238005
17	I2	18353283	8	0.620201	CN_751777			16	I2	54353890	30	0.532673	CN_707091
17	I2	18367186	8	0.603446	CN_751778			16	I2	54374206	30	0.888475	CN_707108
17	I2	18394162	8	0.524569	CN_751786			16	I2	54379945	30	0.44467	CN_707110
17	I2	18399997	8	0.407134	CN_751787			16	I2	54387058	30	0.678775	CN_707112
17	I2	18405946	8	0.370792	CN_751789			16	I2	76929941	30	0.0475493	CN_698947
17	I2	18409922	8	0.682878	CN_751790			16	I2	76937176	30	0.0676757	CN_703211
17	I2	18415371	8	0.419668	CN_751792			16	I2	76938764	30	0.131519	SNP_A-8625250	rs9925970
17	I2	19440328	8	0.0732998	CN_756144			16	I2	76940641	30	0.0896021	SNP_A-8415113	rs8057779
17	I2	31461241	8	0.193298	CN_752159			16	I2	76942266	30	0.10001	CN_703213
17	I2	31464091	8	0.500224	CN_752160			17	I2	16663526	30	0.296922	CN_740953
17	I2	31509204	8	0.774339	CN_752176			17	I2	18296117	30	0.587775	CN_749706
17	I2	31653809	8	0.191767	CN_754222			17	I2	18299671	30	0.530684	CN_749707
17	I2	36671898	8	0.557474	CN_743569			17	I2	18299674	30	0.489013	CN_749708
17	I2	36675211	8	0.59026	CN_145432			17	I2	18302411	30	0.214621	CN_142113
17	I2	36676540	8	0.137521	CN_745625			17	I2	18321119	30	0.198816	CN_749715
17	I2	36676629	8	0.246294	CN_745623			17	I2	18322536	30	0.219052	CN_142124
17	I2	36684057	8	0.567371	CN_745643			17	I2	18327348	30	0.230011	CN_751773
17	I2	36686250	8	0.294293	CN_745644			17	I2	18353283	30	0.242205	CN_751777
17	I2	41015758	8	0.979886	SNP_A-1892541	rs2668680		17	I2	18367186	30	0.216603	CN_751778
17	I2	41521621	8	0.103742	SNP_A-2043797	rs17660132		17	I2	18394162	30	0.181202	CN_751786
17	I2	41564451	8	0.126826	SNP_A-2244838	rs8070942		17	I2	18399997	30	0.0827253	CN_751787
17	I2	41570665	8	0.095748	SNP_A-4247687	rs2077551		17	I2	18405946	30	0.088423	CN_751789
17	I2	41719991	8	0.485992	CN_739257			17	I2	18409922	30	0.0835721	CN_751790
17	I2	41750187	8	0.157198	CN_146343			17	I2	18415371	30	0.450614	CN_751792
17	I2	41756832	8	0.15309	CN_739262			17	I2	19440328	30	0.486205	CN_756144
17	I2	41791196	8	0.0320751	CN_739268			17	I2	31461241	30	0.412827	CN_752159
17	I2	41913223	8	0.0503289	CN_739308			17	I2	31464091	30	0.639202	CN_752160
17	I2	42008713	8	0.0302164	CN_739319			17	I2	31509204	30	0.822364	CN_752176
17	I2	42078158	8	0.0326372	CN_739340			17	I2	31653809	30	0.316824	CN_754222
17	I2	42107479	8	0.0758194	CN_739354			17	I2	36671898	30	0.869579	CN_743569
17	I2	42120174	8	0.134225	CN_739357			17	I2	36675211	30	0.884456	CN_145432
17	I2	51515913	8		CN_758986			17	I2	36676540	30	0.298938	CN_745625
17	I2	51527822	8		CN_758996			17	I2	36676629	30	0.527959	CN_745623
18	I2	36514432	8	0.0212483	CN_781582			17	I2	36684057	30	0.765769	CN_745643
18	I2	36519387	8	0.0212483	CN_781598			17	I2	36686250	30	0.670195	CN_745644
18	I2	38310567	8		CN_792557			17	I2	41015758	30	0.649142	SNP_A-1892541	rs2668680
18	I2	38310599	8	0.150841	CN_792558			17	I2	41521621	30	0.0538284	SNP_A-2043797	rs17660132
18	I2	38311765	8	0.150841	CN_792579			17	I2	41564451	30	0.155601	SNP_A-2244838	rs8070942
18	I2	54086942	8	0.323076	SNP_A-2126791	rs17064589		17	I2	41570665	30	0.164758	SNP_A-4247687	rs2077551
18	I2	61353840	8	0.5327	CN_784279			17	I2	41719991	30	0.338405	CN_739257
18	I2	61355697	8	0.341194	CN_784292			17	I2	41750187	30	0.0350765	CN_146343
18	I2	61878472	8		CN_786524			17	I2	41756832	30	0.017936	CN_739262
18	I2	61879320	8		CN_786528			17	I2	41791196	30	0.0102383	CN_739268
18	I2	62058414	8		CN_788679			17	I2	41913223	30	0.0167419	CN_739308
18	I2	62062569	8		CN_788683			17	I2	42008713	30	0.00412935	CN_739319
18	I2	63110187	8		CN_795240			17	I2	42078158	30	0.00247498	CN_739340
18	I2	63117452	8	0.590417	SNP_A-8712159	rs4891603		17	I2	42107479	30	0.0078842	CN_739354
18	I2	63118245	8	0.341594	CN_795254			17	I2	42120174	30	0.0901961	CN_739357
18	I2	64897086	8	0.821095	CN_771362			17	I2	51515913	30		CN_758986
18	I2	64904306	8	0.981173	CN_771386			17	I2	51527822	30		CN_758996
19	I2	20508229	8	0.540572	CN_165017			18	I2	36514418	30	0.138397	CN_781580
19	I2	40547193	8	0.949552	CN_767759			18	I2	36514432	30	0.125273	CN_781582
19	I2	40553688	8	0.949552	CN_767779			18	I2	36519387	30	0.125273	CN_781598
19	I2	46048840	8	0.744208	CN_798415			18	I2	38310567	30		CN_792557
19	I2	46072786	8	0.21515	CN_798444			18	I2	38310599	30	0.771335	CN_792558
19	I2	47947057	8	0.189175	CN_774524			18	I2	38311765	30	0.771335	CN_792579
19	I2	47986230	8	0.349843	CN_774534			18	I2	54086942	30	0.417054	SNP_A-2126791	rs17064589
19	I2	48234671	8	0.537417	CN_776667			18	I2	61353840	30	0.837132	CN_784279
19	I2	48240854	8	0.401927	CN_776669			18	I2	61355697	30	0.90363	CN_784292
19	I2	48394873	8	0.970962	CN_776715			18	I2	61878472	30	0.239251	CN_786524
19	I2	48405102	8	0.402432	CN_776718			18	I2	61879320	30	0.239251	CN_786528
19	I2	48432805	8	0.492446	CN_776731			18	I2	62058414	30		CN_788679
19	I2	48448077	8	0.252834	CN_776734			18	I2	62062569	30		CN_788683
19	I2	56834164	8	0.816561	CN_783391			18	I2	63110187	30		CN_795240
19	I2	56840009	8	0.816561	CN_783401			18	I2	63117452	30	0.603289	SNP_A-8712159	rs4891603
19	I2	58210326	8	0.243084	SNP_A-8624111	rs11670105		18	I2	63118245	30	0.626146	CN_795254
19	I2	58239173	8	0.42956	CN_792143			18	I2	64897086	30	0.786779	CN_771362
19	I2	58244041	8	0.346456	CN_792144			18	I2	64904306	30	0.904364	CN_771386
19	I2	59422014	8	0.949136	SNP_A-4206825	rs10853870		19	I2	20388046	30	0.299356	CN_795771
19	I2	59433131	8	0.682665	CN_800842			19	I2	20508229	30	0.547384	CN_165017
19	I2	59975655	8	0.121165	CN_768195			19	I2	40547193	30	0.952743	CN_767759
20	I2	1508562	8	0.241871	CN_207160			19	I2	40553688	30	0.952743	CN_767779
20	I2	1508999	8	0.618011	CN_891770			19	I2	46048840	30	0.170722	CN_798415
20	I2	1509580	8	0.24306	CN_891773			19	I2	46072786	30	0.195394	CN_798444
20	I2	1509667	8	0.242255	CN_891775			19	I2	47947057	30	0.0579611	CN_774524
20	I2	1515454	8	0.212154	CN_891796			19	I2	47986230	30	0.125458	CN_774534
20	I2	1530207	8	0.315564	CN_893955			19	I2	48234671	30	0.400861	CN_776667
20	I2	1533109	8	0.844006	SNP_A-8422362	rs2317870		19	I2	48240854	30	0.555708	CN_776669
20	I2	1541893	8	0.59328	CN_894000			19	I2	48394873	30	0.911119	CN_776715
20	I2	28034013	8	0.661577	CN_889895			19	I2	48405102	30	0.561647	CN_776718
20	I2	28119554	8	0.661577	SNP_A-2155363	rs6141155		19	I2	48432805	30	0.65565	CN_776731
20	I2	43811618	8		SNP_A-4223791	rs462145		19	I2	48448077	30	0.535566	CN_776734
20	I2	52081215	8		SNP_A-8451848	rs290456		19	I2	56834164	30	0.11441	CN_783391
20	I2	52092058	8	0.0488033	CN_881698			19	I2	56840009	30	0.11441	CN_783401
20	I2	62425139	8		CN_901515			19	I2	58210326	30	0.563809	SNP_A-8624111	rs11670105
20	I2	62425281	8		CN_901516			19	I2	58239173	30	0.883832	CN_792143
20	I2	62426597	8		CN_901518			19	I2	58244041	30	0.477458	CN_792144
21	I2	9965425	8	0.00888449	CN_893753			19	I2	59422014	30	0.230136	SNP_A-4206825	rs10853870
21	I2	13374733	8	0.34928	CN_890673			19	I2	59433131	30	0.206328	CN_800842
21	I2	13471836	8	0.34928	CN_890690			19	I2	59975655	30	0.175812	CN_768195
22	I2	14482342	8	0.66548	CN_893780			20	I2	1505190	30	0.929554	CN_891745
22	I2	14824877	8	0.673438	CN_895738			20	I2	1508562	30	0.833603	CN_207160
22	I2	20145866	8	0.62675	CN_900311			20	I2	1508999	30	0.31223	CN_891770
22	I2	20175355	8	0.428503	CN_900337			20	I2	1509580	30	0.626929	CN_891773
22	I2	21552291	8		CN_908700			20	I2	1509667	30	0.617943	CN_891775
22	I2	22613016	8	0.53704	CN_915233			20	I2	1515454	30	0.384018	CN_891796
22	I2	22674422	8	0.791499	CN_915262			20	I2	1530207	30	0.365199	CN_893955
22	I2	22680529	8	0.599419	CN_915263			20	I2	1533109	30	0.441069	SNP_A-8422362	rs2317870
22	I2	22683750	8	0.546435	CN_915265			20	I2	1541893	30	0.351669	CN_894000
22	I2	22725299	8	0.158039	SNP_A-8321547	rs646467		20	I2	28034013	30	0.981653	CN_889895
22	I2	22726814	8	0.13981	CN_915281			20	I2	28119554	30	0.981653	SNP_A-2155363	rs6141155
22	I2	22731529	8	0.188881	CN_915282			20	I2	43811618	30		SNP_A-4223791	rs462145
22	I2	23993985	8	0.524453	CN_921937			20	I2	52081215	30		SNP_A-8451848	rs290456
22	I2	23994801	8	0.999676	CN_921938			20	I2	52092058	30	0.282699	CN_881698
22	I2	24014408	8	0.418692	CN_921942			20	I2	62425139	30		CN_901515
22	I2	24248709	8	0.481331	SNP_A-8690643	rs680355		20	I2	62425281	30		CN_901516
22	I2	37693565	8	0.365355	CN_928765			20	I2	62426597	30		CN_901518
22	I2	37705253	8	0.365355	CN_928787			21	I2	9758742	30	0.465366	CN_220571
22	I2	41227226	8	0.603727	CN_913521			21	I2	9965425	30	0.522025	CN_893753
22	I2	41229384	8	0.299115	CN_913522			21	I2	13374733	30	0.855062	CN_890673
22	I2	41280435	8	0.615331	CN_913541			21	I2	13471836	30	0.855062	CN_890690
								22	I2	14432528	30	0.505706	CN_893777
								22	I2	14482342	30	0.15623	CN_893780
								22	I2	14824877	30	0.0571986	CN_895738
								22	I2	20145866	30	0.0408216	CN_900311
								22	I2	20175355	30	0.146675	CN_900337
								22	I2	21552291	30		CN_908700
								22	I2	22613016	30	0.826832	CN_915233
								22	I2	22674422	30	0.379934	CN_915262
								22	I2	22680529	30	0.271275	CN_915263
								22	I2	22683750	30	0.23242	CN_915265
								22	I2	22725299	30	0.0763615	SNP_A-8321547	rs646467
								22	I2	22726814	30	0.0431961	CN_915281
								22	I2	22731529	30	0.127263	CN_915282
								22	I2	23993985	30	0.789998	CN_921937
								22	I2	23994801	30	0.61695	CN_921938
								22	I2	24014408	30	0.594531	CN_921942
								22	I2	24248709	30	0.15048	SNP_A-8690643	rs680355
								22	I2	37693565	30	0.252472	CN_928765
								22	I2	37705253	30	0.252472	CN_928787
								22	I2	41227226	30	0.496092	CN_913521
								22	I2	41229384	30	0.504033	CN_913522
								22	I2	41280435	30	0.0838636	CN_913541

## Sheet: Deletion
European Americans
Chr	CNV type	pos	Early Response (week)	D2_p	ProbID	dbSNP		Chr	CNV type	pos	Peak Response (week)	D2_p	ProbID	dbSNP
1	D2	88465	8	0.1735	CN_502843			1	D2	51598	30	0.195988	CN_473963
1	D2	1617778	8	0.485232	CN_445741			1	D2	88465	30	0.113683	CN_502843
1	D2	1662463	8	0.642398	CN_440531			1	D2	1617778	30	0.651187	CN_445741
1	D2	12850443	8	0.688058	CN_450682			1	D2	1662463	30	0.821564	CN_440531
1	D2	16884037	8	0.350006	CN_451229			1	D2	12850443	30	0.668669	CN_450682
1	D2	16885372	8	0.422239	CN_451241			1	D2	16884037	30	0.900902	CN_451229
1	D2	16890117	8	0.765759	CN_451262			1	D2	16885372	30	0.994311	CN_451241
1	D2	16921066	8	0.566785	CN_452616			1	D2	16890117	30	0.911376	CN_451262
1	D2	16929044	8	0.194203	CN_452637			1	D2	16921066	30	0.469106	CN_452616
1	D2	16949054	8	0.159277	CN_008634			1	D2	16929044	30	0.844187	CN_452637
1	D2	16987299	8	0.456537	CN_434392			1	D2	16949054	30	0.975856	CN_008634
1	D2	17049632	8	0.88809	CN_435693			1	D2	16987299	30	0.564535	CN_434392
1	D2	17062591	8	0.258363	CN_435733			1	D2	17049632	30	0.512526	CN_435693
1	D2	17063449	8	0.381211	CN_435737			1	D2	17062591	30	0.300649	CN_435733
1	D2	17067742	8	0.285857	CN_008811			1	D2	17063449	30	0.625679	CN_435737
1	D2	17120985	8	0.63666	CN_438136			1	D2	17067742	30	0.677813	CN_008811
1	D2	17134834	8	0.859556	CN_439301			1	D2	17120985	30	0.998584	CN_438136
1	D2	17148828	8	0.547901	CN_439356			1	D2	17134834	30	0.599941	CN_439301
1	D2	17150527	8	0.547901	CN_008957			1	D2	17148828	30	0.179721	CN_439356
1	D2	25465715	8	0.302882	CN_482242			1	D2	17150527	30	0.179721	CN_008957
1	D2	25484039	8	0.89746	CN_020771			1	D2	25465715	30	0.253535	CN_482242
1	D2	25488883	8	0.771932	CN_484321			1	D2	25484039	30	0.616819	CN_020771
1	D2	25491627	8	0.759594	CN_484324			1	D2	25488883	30	0.472582	CN_484321
1	D2	25519573	8	0.766986	CN_484336			1	D2	25491627	30	0.477323	CN_484324
1	D2	25534799	8	0.536379	CN_484339			1	D2	25519573	30	0.481725	CN_484336
1	D2	25535931	8	0.636423	CN_484341			1	D2	25534799	30	0.0756445	CN_484339
1	D2	34875241	8	0.913607	CN_489031			1	D2	25535931	30	0.0328076	CN_484341
1	D2	34877078	8	0.829271	CN_489046			1	D2	34875241	30	0.382788	CN_489031
1	D2	72528701	8	0.816887	CN_517817			1	D2	34877078	30	0.389094	CN_489046
1	D2	72535958	8	0.957769	CN_517824			1	D2	72528701	30	0.218464	CN_517817
1	D2	72541006	8	0.682789	CN_517825			1	D2	72535958	30	0.199723	CN_517824
1	D2	72541086	8	0.984259	CN_517826			1	D2	72541006	30	0.749229	CN_517825
1	D2	72541504	8	0.652747	CN_517827			1	D2	72541086	30	0.917588	CN_517826
1	D2	72543731	8	0.329614	CN_517829			1	D2	72541504	30	0.455739	CN_517827
1	D2	72561284	8	0.261607	CN_517845			1	D2	72543731	30	0.789503	CN_517829
1	D2	72583736	8	0.402783	CN_519942			1	D2	72561284	30	0.888174	CN_517845
1	D2	72584492	8	0.525928	SNP_A-8516738	rs11209948		1	D2	72583736	30	0.80834	CN_519942
1	D2	103910761	8		CN_433518			1	D2	72584492	30	0.518895	SNP_A-8516738	rs11209948
1	D2	103957166	8	0.157158	CN_000930			1	D2	103910761	30		CN_433518
1	D2	103965022	8	0.0805098	CN_433540			1	D2	103957166	30	0.202048	CN_000930
1	D2	103979561	8	0.114908	CN_433544			1	D2	103965022	30	0.125731	CN_433540
1	D2	104023054	8	0.0679957	CN_433553			1	D2	103979561	30	0.396512	CN_433544
1	D2	104027091	8	0.0098723	CN_433563			1	D2	104023054	30	0.234229	CN_433553
1	D2	104041212	8	0.202494	CN_433564			1	D2	104027091	30	0.0486024	CN_433563
1	D2	104069745	8	0.113612	CN_434663			1	D2	104041212	30	0.193789	CN_433564
1	D2	105814277	8		CN_439583			1	D2	104069745	30	0.437826	CN_434663
1	D2	105820728	8	0.815063	CN_439585			1	D2	105814277	30		CN_439583
1	D2	105823898	8	0.95522	CN_439600			1	D2	105820728	30	0.0154431	CN_439585
1	D2	105826321	8	0.0283408	SNP_A-8310560	rs10785749		1	D2	105823898	30	0.0285829	CN_439600
1	D2	109298377	8		CN_451797			1	D2	105826321	30	0.000652097	SNP_A-8310560	rs10785749
1	D2	109299668	8		CN_451809			1	D2	109298377	30		CN_451797
1	D2	110025907	8	0.513961	CN_433576			1	D2	109299668	30		CN_451809
1	D2	110027165	8	0.750176	CN_433583			1	D2	110025907	30	0.550324	CN_433576
1	D2	110034497	8	0.897812	CN_433591			1	D2	110027165	30	0.581068	CN_433583
1	D2	110034560	8	0.990479	CN_433592			1	D2	110034497	30	0.686276	CN_433591
1	D2	110041701	8	0.964138	CN_433607			1	D2	110034560	30	0.613353	CN_433592
1	D2	110044476	8	0.709466	CN_433609			1	D2	110041701	30	0.740106	CN_433607
1	D2	110046521	8	0.821103	CN_433610			1	D2	110044476	30	0.933635	CN_433609
1	D2	111178889	8	0.94599	CN_437277			1	D2	110046521	30	0.640633	CN_433610
1	D2	111179088	8	0.0504771	CN_437279			1	D2	111178889	30	0.946046	CN_437277
1	D2	111185495	8	0.0281274	CN_437314			1	D2	111179088	30	0.197432	CN_437279
1	D2	111189749	8	0.00939073	CN_437316			1	D2	111185495	30	0.138231	CN_437314
1	D2	112497197	8	0.19455	SNP_A-4261785	rs155655		1	D2	111189749	30	0.0724006	CN_437316
1	D2	112497488	8	0.353776	CN_441079			1	D2	112497197	30	0.56312	SNP_A-4261785	rs155655
1	D2	112498913	8	0.264129	CN_441095			1	D2	112497488	30	0.524833	CN_441079
1	D2	112507741	8	0.690937	CN_442324			1	D2	112498913	30	0.461534	CN_441095
1	D2	147291426	8	0.106898	CN_441266			1	D2	112507741	30	0.834957	CN_442324
1	D2	147303148	8	0.908956	CN_005061			1	D2	147291426	30	0.00929534	CN_441266
1	D2	147307826	8	0.488758	CN_441269			1	D2	147303148	30	0.313256	CN_005061
1	D2	147469502	8	0.692686	CN_441338			1	D2	147307826	30	0.246692	CN_441269
1	D2	147496467	8	0.884836	CN_441366			1	D2	147469502	30	0.546329	CN_441338
1	D2	147509287	8	0.746811	CN_441368			1	D2	147496467	30	0.944646	CN_441366
1	D2	147516071	8	0.475313	CN_005131			1	D2	147509287	30	0.995639	CN_441368
1	D2	147523315	8	0.437162	CN_442603			1	D2	147516071	30	0.615933	CN_005131
1	D2	147526040	8	0.7056	CN_005142			1	D2	147523315	30	0.714628	CN_442603
1	D2	147540169	8	0.498803	CN_005143			1	D2	147526040	30	0.968258	CN_005142
1	D2	147703466	8	0.595608	CN_442642			1	D2	147540169	30	0.376148	CN_005143
1	D2	150822151	8	0.113194	CN_452248			1	D2	147703466	30	0.0332084	CN_442642
1	D2	150822330	8	0.145624	CN_452249			1	D2	150822151	30	0.945802	CN_452248
1	D2	150822419	8	0.21459	CN_452251			1	D2	150822330	30	0.793373	CN_452249
1	D2	150852902	8	0.658748	CN_453513			1	D2	150822419	30	0.770925	CN_452251
1	D2	150853218	8	0.771224	CN_453516			1	D2	150852902	30	0.548974	CN_453513
1	D2	151028547	8	0.103881	CN_453607			1	D2	150853218	30	0.221785	CN_453516
1	D2	151028563	8	0.0962508	CN_453608			1	D2	151028547	30	0.340224	CN_453607
1	D2	151035324	8	0.0951351	CN_453640			1	D2	151028563	30	0.745372	CN_453608
1	D2	159905137	8	0.336409	CN_440251			1	D2	151035324	30	0.712767	CN_453640
1	D2	173063179	8	0.967496	CN_443247			1	D2	159905137	30	0.667927	CN_440251
1	D2	173064310	8	0.846966	CN_444479			1	D2	173063179	30	0.126371	CN_443247
1	D2	194994473	8	0.860368	CN_465605			1	D2	173064310	30	0.707715	CN_444479
1	D2	194997658	8	0.732756	CN_465606			1	D2	194994473	30	0.408147	CN_465605
1	D2	195005246	8	0.247188	CN_465609			1	D2	194997658	30	0.0484512	CN_465606
1	D2	195016444	8	0.603681	CN_465632			1	D2	195005246	30	0.00734971	CN_465609
1	D2	195016484	8	0.598925	CN_465634			1	D2	195016444	30	0.0412477	CN_465632
1	D2	195024782	8	0.650212	CN_465643			1	D2	195016484	30	0.0471439	CN_465634
1	D2	195037903	8	0.571081	CN_467731			1	D2	195024782	30	0.0371087	CN_465643
1	D2	195050249	8	0.954695	CN_467732			1	D2	195037903	30	0.409178	CN_467731
1	D2	195068695	8	0.677408	CN_467775			1	D2	195050249	30	0.125917	CN_467732
1	D2	195079153	8	0.501449	CN_467779			1	D2	195068695	30	0.109948	CN_467775
1	D2	195083353	8	0.251205	CN_012651			1	D2	195079153	30	0.374197	CN_467779
1	D2	195089940	8	0.50573	CN_467781			1	D2	195083353	30	0.488805	CN_012651
1	D2	195171782	8	0.551115	CN_467816			1	D2	195089940	30	0.323951	CN_467781
1	D2	246798656	8	0.100804	SNP_A-8686718	rs3114107		1	D2	195171782	30	0.478973	CN_467816
1	D2	246815817	8	0.00732919	CN_477707			1	D2	246798656	30	0.487721	SNP_A-8686718	rs3114107
1	D2	246815842	8	0.04367	CN_020537			1	D2	246815817	30	0.264694	CN_477707
1	D2	246857002	8	0.0187634	CN_477735			1	D2	246815842	30	0.676615	CN_020537
1	D2	246863836	8	0.0648132	CN_477738			1	D2	246857002	30	0.423013	CN_477735
1	D2	246877269	8	0.513922	SNP_A-4289125	rs2387786		1	D2	246863836	30	0.241355	CN_477738
2	D2	4201042	8	0.148673	CN_859457			1	D2	246877269	30	0.487641	SNP_A-4289125	rs2387786
2	D2	4201387	8	0.749068	CN_859459			2	D2	4191739	30	0.493117	CN_857286
2	D2	4201894	8	0.339995	CN_859464			2	D2	4201042	30	0.177921	CN_859457
2	D2	6225326	8		CN_857877			2	D2	4201387	30	0.105785	CN_859459
2	D2	34552819	8	0.0414444	SNP_A-8320969	rs7593687		2	D2	4201894	30	0.641291	CN_859464
2	D2	34554898	8	0.0168323	CN_841624			2	D2	6225326	30		CN_857877
2	D2	34555087	8	0.0704216	CN_841625			2	D2	34552819	30	0.604129	SNP_A-8320969	rs7593687
2	D2	34555129	8	0.0706504	CN_841626			2	D2	34554898	30	0.190454	CN_841624
2	D2	34562136	8	0.0535284	CN_841629			2	D2	34555087	30	0.214507	CN_841625
2	D2	34581371	8	0.0767673	CN_843759			2	D2	34555129	30	0.247197	CN_841626
2	D2	34590561	8	0.410069	CN_843761			2	D2	34562136	30	0.23292	CN_841629
2	D2	34590667	8	0.294976	SNP_A-8655625	rs6755618		2	D2	34581371	30	0.251031	CN_843759
2	D2	41091947	8	0.850284	CN_846151			2	D2	34590561	30	0.546167	CN_843761
2	D2	41099391	8	0.465694	CN_846172			2	D2	34590667	30	0.679943	SNP_A-8655625	rs6755618
2	D2	52607972	8	0.3	CN_837539			2	D2	41091947	30	0.661174	CN_846151
2	D2	52612257	8	0.610464	CN_837545			2	D2	41099391	30	0.412097	CN_846172
2	D2	52619198	8	0.654913	CN_837563			2	D2	52607972	30	0.662906	CN_837539
2	D2	52635026	8	0.728151	CN_837573			2	D2	52612257	30	0.663758	CN_837545
2	D2	52635046	8	0.826159	CN_837575			2	D2	52619198	30	0.856227	CN_837563
2	D2	87777487	8	0.616622	CN_856190			2	D2	52635026	30	0.816752	CN_837573
2	D2	88912182	8	0.00822456	CN_860704			2	D2	52635046	30	0.613552	CN_837575
2	D2	88914239	8	0.834448	CN_862818			2	D2	87777487	30	0.231371	CN_856190
2	D2	88917167	8	0.885732	CN_862825			2	D2	88912182	30	0.414261	CN_860704
2	D2	88938918	8	0.655725	CN_862857			2	D2	88914239	30	0.799744	CN_862818
2	D2	88942380	8	0.302775	CN_862858			2	D2	88917167	30	0.479083	CN_862825
2	D2	88963448	8	0.564789	CN_862872			2	D2	88938918	30	0.301435	CN_862857
2	D2	89077597	8	0.732951	CN_862930			2	D2	88942380	30	0.0822558	CN_862858
2	D2	89092654	8	0.888778	CN_862936			2	D2	88963448	30	0.0413841	CN_862872
2	D2	89108516	8	0.57323	CN_862941			2	D2	89077597	30	0.12763	CN_862930
2	D2	89118793	8	0.760599	CN_204605			2	D2	89092654	30	0.199264	CN_862936
2	D2	89150453	8	0.653578	CN_862949			2	D2	89108516	30	0.0763542	CN_862941
2	D2	89282353	8	0.100264	CN_865077			2	D2	89118793	30	0.1707	CN_204605
2	D2	89299567	8	0.108111	CN_865080			2	D2	89150453	30	0.180867	CN_862949
2	D2	89572001	8	0.586462	CN_865110			2	D2	89282353	30	0.330031	CN_865077
2	D2	89612925	8	0.857617	CN_865115			2	D2	89299567	30	0.899997	CN_865080
2	D2	89639248	8	0.516845	CN_865119			2	D2	89572001	30	0.831952	CN_865110
2	D2	89772125	8	0.376818	CN_867308			2	D2	89612925	30	0.71027	CN_865115
2	D2	89912071	8	0.195026	CN_867366			2	D2	89639248	30	0.761645	CN_865119
2	D2	106246527	8	0.764802	CN_807816			2	D2	89772125	30	0.633237	CN_867308
2	D2	106251789	8	0.964042	CN_807826			2	D2	89912071	30	0.318622	CN_867366
2	D2	129354948	8	0.107199	CN_823408			2	D2	106246527	30	0.549542	CN_807816
2	D2	129355706	8	0.0881881	CN_823416			2	D2	106251789	30	0.396186	CN_807826
2	D2	129356785	8	0.289853	CN_823421			2	D2	129354948	30	0.163106	CN_823408
2	D2	129356799	8	0.572589	CN_823422			2	D2	129355706	30	0.195314	CN_823416
2	D2	146580874	8	0.4688	CN_812894			2	D2	129356785	30	0.466109	CN_823421
2	D2	146581549	8	0.78399	CN_812898			2	D2	129356799	30	0.858736	CN_823422
2	D2	146583404	8	0.786554	CN_812914			2	D2	146580874	30	0.426929	CN_812894
2	D2	180126456	8	0.397541	CN_826761			2	D2	146581549	30	0.255898	CN_812898
2	D2	180130382	8	0.71769	CN_828825			2	D2	146583404	30	0.331037	CN_812914
2	D2	184502645	8	0.187836	SNP_A-8361759	rs10173641		2	D2	180126456	30	0.0865297	CN_826761
2	D2	184510686	8	0.0727479	CN_818158			2	D2	180130382	30	0.0462664	CN_828825
2	D2	203004020	8	0.476808	CN_820705			2	D2	184502645	30	0.231348	SNP_A-8361759	rs10173641
2	D2	203020446	8	0.476808	CN_820743			2	D2	184510686	30	0.0444618	CN_818158
2	D2	208063157	8	0.660803	CN_847336			2	D2	203004020	30	0.0852319	CN_820705
2	D2	208063423	8	0.177619	CN_847338			2	D2	203020446	30	0.0852319	CN_820743
2	D2	208067581	8	0.540548	CN_847352			2	D2	208063157	30	0.955521	CN_847336
2	D2	208067721	8	0.255896	CN_847353			2	D2	208063423	30	0.150499	CN_847338
2	D2	212894596	8	0.12539	SNP_A-8556567	rs7559911		2	D2	208067581	30	0.863408	CN_847352
2	D2	212900070	8	0.124226	CN_838536			2	D2	208067721	30	0.908512	CN_847353
2	D2	242564139	8	0.170972	CN_856981			2	D2	212894596	30	0.224339	SNP_A-8556567	rs7559911
2	D2	242683359	8	0.876977	CN_859189			2	D2	212900070	30	0.239305	CN_838536
2	D2	242738129	8	0.735614	CN_859213			2	D2	242564139	30	0.45811	CN_856981
3	D2	6628332	8	0.897504	CN_1033458			2	D2	242683359	30	0.737372	CN_859189
3	D2	37957112	8	0.747472	SNP_A-8702654	rs7622209		2	D2	242738129	30	0.917237	CN_859213
3	D2	37957465	8	0.737943	SNP_A-8599263	rs9837352		3	D2	6626128	30	0.467649	CN_1033443
3	D2	37961932	8	0.151297	CN_1017297			3	D2	6628332	30	0.441492	CN_1033458
3	D2	37962110	8	0.366939	CN_1019397			3	D2	37957112	30	0.252553	SNP_A-8702654	rs7622209
3	D2	46776821	8	0.166819	CN_1030789			3	D2	37957465	30	0.444216	SNP_A-8599263	rs9837352
3	D2	46776965	8	0.215553	CN_1030790			3	D2	37961932	30	0.55282	CN_1017297
3	D2	46824285	8	0.429564	CN_1032915			3	D2	37962110	30	0.560681	CN_1019397
3	D2	46824593	8	0.54997	CN_1032916			3	D2	46776821	30	0.187611	CN_1030789
3	D2	53003415	8	0.423291	SNP_A-2136119	rs2336721		3	D2	46776965	30	0.276546	CN_1030790
3	D2	53014319	8	0.971506	CN_1028615			3	D2	46824285	30	0.276259	CN_1032915
3	D2	65164275	8	0.890987	CN_1028894			3	D2	46824593	30	0.478049	CN_1032916
3	D2	65164359	8	0.955044	CN_1028890			3	D2	53003415	30	0.752595	SNP_A-2136119	rs2336721
3	D2	65185492	8	0.475357	CN_1028939			3	D2	53014319	30	0.375596	CN_1028615
3	D2	68814718	8	0.39798	CN_1046781			3	D2	65164275	30	0.991026	CN_1028894
3	D2	68828854	8	0.861949	CN_1046784			3	D2	65164359	30	0.519401	CN_1028890
3	D2	68830103	8	0.72912	CN_1046798			3	D2	65185492	30	0.17178	CN_1028939
3	D2	75509797	8	0.68668	CN_1015788			3	D2	68814718	30	0.0663346	CN_1046781
3	D2	75545319	8	0.987652	CN_1015799			3	D2	68828854	30	0.915317	CN_1046784
3	D2	75597086	8	0.962386	SNP_A-8580270	rs7653202		3	D2	68830103	30	0.759766	CN_1046798
3	D2	75722584	8	0.735908	SNP_A-2008845	rs7613806		3	D2	75509797	30	0.252831	CN_1015788
3	D2	89477282	8	0.0201684	CN_1020654			3	D2	75545319	30	0.222035	CN_1015799
3	D2	89499977	8	0.0951762	SNP_A-1868011	rs870900		3	D2	75597086	30	0.218336	SNP_A-8580270	rs7653202
3	D2	89502071	8	0.264614	CN_1022788			3	D2	75722584	30	0.512583	SNP_A-2008845	rs7613806
3	D2	100427148	8	0.552504	CN_945967			3	D2	89477282	30	0.147048	CN_1020654
3	D2	100432111	8	0.806839	CN_945994			3	D2	89499977	30	0.22027	SNP_A-1868011	rs870900
3	D2	127194903	8	0.183685	CN_991076			3	D2	89502071	30	0.683937	CN_1022788
3	D2	127194960	8	0.564034	CN_991077			3	D2	100427148	30	0.337106	CN_945967
3	D2	127204552	8	0.150398	CN_991105			3	D2	100432111	30	0.432544	CN_945994
3	D2	129896851	8		CN_1006363			3	D2	127194903	30	0.602122	CN_991076
3	D2	131245549	8	0.21018	CN_978184			3	D2	127194960	30	0.14678	CN_991077
3	D2	131246388	8	0.249425	CN_978185			3	D2	127204552	30	0.31989	CN_991105
3	D2	131249017	8	0.407155	SNP_A-8323641	rs7355998		3	D2	129896851	30		CN_1006363
3	D2	131249276	8	0.422192	CN_231937			3	D2	131245549	30	0.981277	CN_978184
3	D2	131258548	8	0.24515	CN_231940			3	D2	131246388	30	0.520278	CN_978185
3	D2	131268630	8	0.256627	CN_978189			3	D2	131249017	30	0.652455	SNP_A-8323641	rs7355998
3	D2	131275465	8	0.280491	CN_978213			3	D2	131249276	30	0.732299	CN_231937
3	D2	131277782	8	0.303058	CN_980266			3	D2	131258548	30	0.820695	CN_231940
3	D2	131282357	8	0.27209	CN_980273			3	D2	131268630	30	0.575757	CN_978189
3	D2	131288926	8	0.112617	CN_980275			3	D2	131275465	30	0.344133	CN_978213
3	D2	131289614	8	0.989309	CN_980276			3	D2	131277782	30	0.292848	CN_980266
3	D2	150446085	8	0.363481	SNP_A-2235058	rs9833887		3	D2	131282357	30	0.472718	CN_980273
3	D2	150450811	8	0.880974	SNP_A-8642847	rs9869078		3	D2	131288926	30	0.726803	CN_980275
3	D2	163620294	8	0.515462	CN_987529			3	D2	131289614	30	0.254334	CN_980276
3	D2	163625399	8	0.336528	CN_987540			3	D2	150446085	30	0.46352	SNP_A-2235058	rs9833887
3	D2	163995351	8	0.652206	CN_989748			3	D2	150450811	30	0.853633	SNP_A-8642847	rs9869078
3	D2	163995786	8	0.784643	CN_237191			3	D2	163620294	30	0.701051	CN_987529
3	D2	163997321	8	0.85192	CN_989753			3	D2	163625399	30	0.762803	CN_987540
3	D2	164007552	8	0.399787	CN_989760			3	D2	163995351	30	0.541489	CN_989748
3	D2	164011324	8	0.267755	CN_989761			3	D2	163995786	30	0.370444	CN_237191
3	D2	164023184	8	0.234855	CN_989771			3	D2	163997321	30	0.321126	CN_989753
3	D2	164028410	8	0.414771	CN_991813			3	D2	164007552	30	0.588148	CN_989760
3	D2	164098609	8	0.520654	CN_991852			3	D2	164011324	30	0.766039	CN_989761
3	D2	164106591	8	0.867549	CN_991857			3	D2	164023184	30	0.667032	CN_989771
3	D2	164108689	8	0.972032	CN_991859			3	D2	164028410	30	0.463752	CN_991813
3	D2	164109266	8	0.141871	CN_991860			3	D2	164098609	30	0.198099	CN_991852
3	D2	164109297	8	0.506934	CN_991861			3	D2	164106591	30	0.113176	CN_991857
3	D2	166524242	8	0.952069	CN_1005005			3	D2	164108689	30	0.365441	CN_991859
3	D2	166564633	8	0.605647	CN_1007109			3	D2	164109266	30	0.0595296	CN_991860
3	D2	174723329	8		CN_983441			3	D2	164109297	30	0.035036	CN_991861
3	D2	174772374	8		CN_983455			3	D2	166524242	30	0.592615	CN_1005005
3	D2	177370753	8	0.165839	CN_998713			3	D2	166564633	30	0.923851	CN_1007109
3	D2	177397173	8	0.104649	CN_998739			3	D2	174723329	30		CN_983441
3	D2	190846372	8	0.636856	CN_1007702			3	D2	174772374	30		CN_983455
3	D2	190847332	8	0.648212	CN_1007711			3	D2	177370753	30	0.988618	CN_998713
3	D2	194360596	8	0.703493	CN_994743			3	D2	177397173	30	0.765963	CN_998739
3	D2	194363167	8	0.426683	CN_994748			3	D2	190846372	30	0.555818	CN_1007702
3	D2	194365597	8	0.339531	CN_994757			3	D2	190847332	30	0.747944	CN_1007711
3	D2	196868323	8	0.536644	CN_1007835			3	D2	194360596	30	0.267564	CN_994743
3	D2	196901834	8	0.997731	CN_1007841			3	D2	194363167	30	0.645632	CN_994748
3	D2	196907469	8	0.856625	CN_1007843			3	D2	194365597	30	0.684851	CN_994757
3	D2	196932593	8	0.750299	CN_1007865			3	D2	196868323	30	0.209238	CN_1007835
3	D2	196941719	8	0.270242	CN_1007871			3	D2	196901834	30	0.532933	CN_1007841
3	D2	196950537	8	0.277065	CN_1007878			3	D2	196907469	30	0.651604	CN_1007843
3	D2	196960434	8	0.773625	CN_1007880			3	D2	196932593	30	0.451122	CN_1007865
4	D2	8979788	8	0.910622	SNP_A-8539013	rs10032245		3	D2	196941719	30	0.360063	CN_1007871
4	D2	9070328	8	0.0130088	CN_1116570			3	D2	196950537	30	0.356506	CN_1007878
4	D2	9095185	8	0.140404	CN_1083646			3	D2	196960434	30	0.726193	CN_1007880
4	D2	9823258	8	0.60595	SNP_A-8620297	rs728663		4	D2	2281	30	0.103812	CN_1062298
4	D2	9832514	8	0.341713	CN_1088266			4	D2	8979788	30	0.395616	SNP_A-8539013	rs10032245
4	D2	9832726	8	0.636332	CN_1088267			4	D2	9070328	30	0.177655	CN_1116570
4	D2	9837881	8	0.351321	CN_1090366			4	D2	9095185	30	0.538805	CN_1083646
4	D2	9839910	8	0.475884	CN_1090389			4	D2	9823258	30	0.967214	SNP_A-8620297	rs728663
4	D2	9840001	8	0.394588	CN_1090390			4	D2	9832514	30	0.562478	CN_1088266
4	D2	9840596	8	0.241835	CN_1090395			4	D2	9832726	30	0.873735	CN_1088267
4	D2	9843312	8	0.727485	CN_1090405			4	D2	9837881	30	0.602358	CN_1090366
4	D2	9843364	8	0.731228	CN_1090406			4	D2	9839910	30	0.606815	CN_1090389
4	D2	9843706	8	0.77669	CN_1090412			4	D2	9840001	30	0.635728	CN_1090390
4	D2	9844264	8	0.631612	CN_1090409			4	D2	9840596	30	0.527809	CN_1090395
4	D2	9844366	8	0.679026	CN_1090411			4	D2	9843312	30	0.0767477	CN_1090405
4	D2	9845240	8	0.233501	SNP_A-8499310	rs741077		4	D2	9843364	30	0.0731622	CN_1090406
4	D2	10001452	8	0.433929	SNP_A-4272761	rs4698045		4	D2	9843706	30	0.0855632	CN_1090412
4	D2	10002252	8	0.144794	CN_1025152			4	D2	9844264	30	0.117479	CN_1090409
4	D2	10007416	8	0.0778388	CN_1025167			4	D2	9844366	30	0.143049	CN_1090411
4	D2	10009766	8	0.0765501	CN_1025185			4	D2	9845240	30	0.695673	SNP_A-8499310	rs741077
4	D2	10011816	8	0.873769	CN_1025192			4	D2	10001452	30	0.586939	SNP_A-4272761	rs4698045
4	D2	20981101	8	0.0241465	CN_1073231			4	D2	10002252	30	0.562131	CN_1025152
4	D2	20985949	8	0.0241465	CN_1073243			4	D2	10007416	30	0.391469	CN_1025167
4	D2	34455255	8	0.659177	CN_1077979			4	D2	10009766	30	0.287008	CN_1025185
4	D2	34462895	8	0.678775	CN_1077986			4	D2	10011816	30	0.761788	CN_1025192
4	D2	34495606	8	0.550505	CN_1078017			4	D2	20981101	30	0.033153	CN_1073231
4	D2	34497735	8	0.893441	CN_1078018			4	D2	20985949	30	0.033153	CN_1073243
4	D2	34501120	8	0.527464	CN_1078020			4	D2	34455255	30	0.746477	CN_1077979
4	D2	64380064	8	0.379596	CN_1052052			4	D2	34462895	30	0.545967	CN_1077986
4	D2	64390853	8	0.30343	CN_1052079			4	D2	34495606	30	0.697243	CN_1078017
4	D2	69043083	8	0.683386	CN_1109545			4	D2	34497735	30	0.590707	CN_1078018
4	D2	69049737	8	0.700885	CN_1109546			4	D2	34501120	30	0.848303	CN_1078020
4	D2	69057536	8	0.914558	CN_278018			4	D2	64380064	30	0.309885	CN_1052052
4	D2	69072887	8	0.979744	CN_278022			4	D2	64390853	30	0.244426	CN_1052079
4	D2	69118019	8	0.956921	CN_1109575			4	D2	69043083	30	0.497606	CN_1109545
4	D2	69118497	8	0.528107	CN_1109577			4	D2	69049737	30	0.46422	CN_1109546
4	D2	69168574	8	0.946529	CN_1111670			4	D2	69057536	30	0.496422	CN_278018
4	D2	69171930	8	0.835268	CN_1111671			4	D2	69072887	30	0.72331	CN_278022
4	D2	69187710	8	0.265721	CN_1111674			4	D2	69118019	30	0.765274	CN_1109575
4	D2	69188929	8	0.599451	CN_1111675			4	D2	69118497	30	0.417933	CN_1109577
4	D2	69234339	8	0.792987	CN_1111680			4	D2	69168574	30	0.822555	CN_1111670
4	D2	70158099	8	0.95847	CN_1113955			4	D2	69171930	30	0.96364	CN_1111671
4	D2	70162233	8	0.97954	CN_1113956			4	D2	69187710	30	0.679441	CN_1111674
4	D2	70163001	8	0.852403	CN_1113958			4	D2	69188929	30	0.63324	CN_1111675
4	D2	70177963	8	0.546882	CN_1113967			4	D2	69234339	30	0.515927	CN_1111680
4	D2	70183466	8	0.510499	CN_1113969			4	D2	70158099	30	0.731805	CN_1113955
4	D2	70264023	8	0.500932	CN_1116059			4	D2	70162233	30	0.556471	CN_1113956
4	D2	70266713	8	0.5136	CN_1116061			4	D2	70163001	30	0.437897	CN_1113958
4	D2	70270740	8	0.434365	CN_1116064			4	D2	70177963	30	0.790769	CN_1113967
4	D2	87195118	8	0.0523794	CN_1094575			4	D2	70183466	30	0.996104	CN_1113969
4	D2	87199113	8	0.180113	CN_1094593			4	D2	70264023	30	0.807145	CN_1116059
4	D2	108285200	8	0.643902	CN_1034256			4	D2	70266713	30	0.230423	CN_1116061
4	D2	108295982	8	0.384976	CN_256891			4	D2	70270740	30	0.488229	CN_1116064
4	D2	115394772	8	0.790776	CN_1016937			4	D2	87195118	30	0.0299707	CN_1094575
4	D2	115401624	8	0.532775	CN_1016957			4	D2	87199113	30	0.0864371	CN_1094593
4	D2	116392060	8	0.138213	SNP_A-8713422	rs1876478		4	D2	108285200	30	0.0614116	CN_1034256
4	D2	116395574	8	0.183726	CN_1023241			4	D2	108295982	30	0.0267323	CN_256891
4	D2	122501918	8	0.163201	CN_1032209			4	D2	115394772	30	0.422327	CN_1016937
4	D2	122501933	8	0.261757	CN_1032210			4	D2	115401624	30	0.255809	CN_1016957
4	D2	122504585	8	0.0526085	SNP_A-2122705	rs1513708		4	D2	116392060	30	0.145107	SNP_A-8713422	rs1876478
4	D2	138308997	8	0.475769	CN_1072057			4	D2	116395574	30	0.146326	CN_1023241
4	D2	138311553	8	0.358805	CN_1072060			4	D2	122501918	30	0.0262177	CN_1032209
4	D2	138311870	8	0.253751	CN_1072061			4	D2	122501933	30	0.0942305	CN_1032210
4	D2	138314571	8	0.421737	CN_1072077			4	D2	122504585	30	0.0227363	SNP_A-2122705	rs1513708
4	D2	152095759	8	0.481527	CN_264075			4	D2	138308997	30	0.429789	CN_1072057
4	D2	152103760	8	0.888001	CN_1081154			4	D2	138311553	30	0.328497	CN_1072060
4	D2	153010983	8	0.287465	SNP_A-1938312	rs17028001		4	D2	138311870	30	0.391403	CN_1072061
4	D2	153012341	8	0.334537	CN_1050394			4	D2	138314571	30	0.537827	CN_1072077
4	D2	161273041	8	0.0562593	CN_1063713			4	D2	152095759	30	0.0944301	CN_264075
4	D2	161286565	8	0.0766171	SNP_A-1979613	rs17328339		4	D2	152103760	30	0.22968	CN_1081154
4	D2	161290239	8	0.192692	CN_1063747			4	D2	153010983	30	0.520051	SNP_A-1938312	rs17028001
4	D2	162099468	8	0.0179073	CN_1068216			4	D2	153012341	30	0.374008	CN_1050394
4	D2	162099574	8	0.0451485	CN_1068214			4	D2	161273041	30	0.820297	CN_1063713
4	D2	162104050	8	0.0772614	CN_1068232			4	D2	161286565	30	0.636422	SNP_A-1979613	rs17328339
4	D2	162104369	8	0.23798	CN_1070305			4	D2	161290239	30	0.586607	CN_1063747
4	D2	172611459	8	0.780618	CN_1061791			4	D2	162099468	30	0.154092	CN_1068216
4	D2	172614508	8	0.543413	CN_1061801			4	D2	162099574	30	0.278612	CN_1068214
4	D2	173225723	8	0.873666	CN_1064071			4	D2	162104050	30	0.429358	CN_1068232
4	D2	173226108	8	0.729526	CN_1064077			4	D2	162104369	30	0.576386	CN_1070305
4	D2	173232554	8	0.962306	CN_1064081			4	D2	172611459	30	0.950645	CN_1061791
5	D2	770379	8	0.445285	CN_1139858			4	D2	172614508	30	0.989446	CN_1061801
5	D2	814016	8	0.223627	CN_1126565			4	D2	173225723	30	0.173903	CN_1064071
5	D2	826568	8	0.322584	CN_1133287			4	D2	173226108	30	0.409383	CN_1064077
5	D2	862806	8	0.431166	CN_1153375			4	D2	173232554	30	0.255726	CN_1064081
5	D2	870850	8	0.0536841	CN_1122212			5	D2	751371	30	0.68796	CN_1128686
5	D2	878653	8	0.057587	CN_1126668			5	D2	770379	30	0.651666	CN_1139858
5	D2	886628	8	0.380464	CN_1131184			5	D2	814016	30	0.818347	CN_1126565
5	D2	7230338	8	0.00523501	SNP_A-8627731	rs4235567		5	D2	826568	30	0.778984	CN_1133287
5	D2	8755522	8	0.373381	SNP_A-8673294	rs6875808		5	D2	862806	30	0.571439	CN_1153375
5	D2	8800142	8	0.942656	SNP_A-4285780	rs156457		5	D2	870850	30	0.434909	CN_1122212
5	D2	12868780	8	0.94936	CN_1086683			5	D2	878653	30	0.628233	CN_1126668
5	D2	12873076	8	0.94936	CN_1086703			5	D2	886628	30	0.992865	CN_1131184
5	D2	15773597	8	0.517883	CN_1104892			5	D2	7230338	30	0.656124	SNP_A-8627731	rs4235567
5	D2	17644656	8	0.897747	CN_1136343			5	D2	8755522	30	0.534383	SNP_A-8673294	rs6875808
5	D2	17675249	8	0.0147133	CN_1138568			5	D2	8800142	30	0.609468	SNP_A-4285780	rs156457
5	D2	57361784	8	0.0709125	CN_1148306			5	D2	12868780	30	0.161955	CN_1086683
5	D2	57361920	8	0.162463	CN_1148304			5	D2	12873076	30	0.161955	CN_1086703
5	D2	57369290	8	0.176995	CN_1148336			5	D2	15773597	30	0.640642	CN_1104892
5	D2	57992583	8	0.665036	CN_1150649			5	D2	17644656	30	0.665102	CN_1136343
5	D2	57994889	8	0.665036	CN_1152754			5	D2	17675249	30	0.0263654	CN_1138568
5	D2	97074222	8	0.716099	SNP_A-8602968	rs2914928		5	D2	57361784	30	0.0494475	CN_1148306
5	D2	97075856	8	0.193264	SNP_A-8475882	rs2163157		5	D2	57361920	30	0.154312	CN_1148304
5	D2	97125440	8	0.946438	CN_1140334			5	D2	57369290	30	0.277339	CN_1148336
5	D2	117416321	8	0.948057	CN_1095169			5	D2	57992583	30	0.0977398	CN_1150649
5	D2	151495579	8	0.851383	CN_1104742			5	D2	57994889	30	0.0977398	CN_1152754
5	D2	151498544	8	0.791074	CN_1104746			5	D2	97074222	30	0.205708	SNP_A-8602968	rs2914928
5	D2	155409350	8	0.0972491	CN_1091696			5	D2	97075856	30	0.0562943	SNP_A-8475882	rs2163157
5	D2	155415307	8	0.186236	CN_1091706			5	D2	97125440	30	0.246216	CN_1140334
5	D2	180311316	8	0.906071	CN_295757			5	D2	117416321	30	0.53946	CN_1095169
5	D2	180350709	8	0.955211	CN_1120920			5	D2	151495579	30	0.638309	CN_1104742
6	D2	239837	8	0.742489	CN_1179771			5	D2	151498544	30	0.637197	CN_1104746
6	D2	247306	8	0.321976	CN_1184148			5	D2	155409350	30	0.22565	CN_1091696
6	D2	326149	8	0.648151	CN_1175494			5	D2	155415307	30	0.402444	CN_1091706
6	D2	327559	8	0.214621	SNP_A-8544909	rs7773324		5	D2	180311316	30	0.825127	CN_295757
6	D2	26845011	8	0.0187189	CN_1159998			5	D2	180350709	30	0.394179	CN_1120920
6	D2	26862372	8	0.0350509	CN_1160009			6	D2	202353	30	0.172479	CN_1159810
6	D2	29958359	8	0.0673713	CN_1173230			6	D2	239837	30	0.219756	CN_1179771
6	D2	29979615	8	0.172237	SNP_A-4302083	rs9468653		6	D2	247306	30	0.234287	CN_1184148
6	D2	30009555	8	0.340022	CN_1173243			6	D2	326149	30	0.154191	CN_1175494
6	D2	30012844	8	0.112316	SNP_A-8506415	rs2523998		6	D2	327559	30	0.190084	SNP_A-8544909	rs7773324
6	D2	31394255	8	0.735141	CN_1173314			6	D2	26845011	30	0.705202	CN_1159998
6	D2	31404430	8	0.615555	CN_1173323			6	D2	26862372	30	0.636631	CN_1160009
6	D2	32560779	8	0.114033	CN_1175483			6	D2	29958359	30	0.0490445	CN_1173230
6	D2	32562253	8	0.11399	CN_1175484			6	D2	29979615	30	0.586383	SNP_A-4302083	rs9468653
6	D2	32564661	8	0.126777	CN_1175486			6	D2	30009555	30	0.95914	CN_1173243
6	D2	32577897	8	0.215932	CN_1175489			6	D2	30012844	30	0.344817	SNP_A-8506415	rs2523998
6	D2	32582919	8	0.0244693	CN_1175492			6	D2	31394255	30	0.434108	CN_1173314
6	D2	32599282	8	0.0193033	CN_1175497			6	D2	31404430	30	0.331692	CN_1173323
6	D2	32652287	8	0.132512	CN_1175516			6	D2	32560779	30	0.313785	CN_1175483
6	D2	32678343	8	0.166788	CN_1175519			6	D2	32562253	30	0.313786	CN_1175484
6	D2	66456203	8	0.25343	CN_1206513			6	D2	32564661	30	0.454667	CN_1175486
6	D2	66460573	8	0.278578	CN_1206528			6	D2	32577897	30	0.357216	CN_1175489
6	D2	67064983	8	0.270872	SNP_A-8349198	rs9345808		6	D2	32582919	30	0.933632	CN_1175492
6	D2	67065532	8	0.457013	SNP_A-4249791	rs10440810		6	D2	32599282	30	0.971507	CN_1175497
6	D2	67097634	8	0.321545	CN_1210887			6	D2	32652287	30	0.608001	CN_1175516
6	D2	67105350	8	0.143588	SNP_A-1798466	rs1708561		6	D2	32678343	30	0.301075	CN_1175519
6	D2	77496587	8	0.241155	SNP_A-2026216	rs4348275		6	D2	66456203	30	0.29746	CN_1206513
6	D2	77499938	8	0.178861	CN_1197995			6	D2	66460573	30	0.3135	CN_1206528
6	D2	77509523	8	0.319823	SNP_A-8388258	rs9447777		6	D2	67064983	30	0.703906	SNP_A-8349198	rs9345808
6	D2	79019608	8	0.597905	CN_1206810			6	D2	67065532	30	0.506813	SNP_A-4249791	rs10440810
6	D2	79025784	8	0.900116	CN_1206812			6	D2	67097634	30	0.611559	CN_1210887
6	D2	79028416	8	0.680507	CN_1206813			6	D2	67105350	30	0.727983	SNP_A-1798466	rs1708561
6	D2	79035831	8	0.932009	CN_1206834			6	D2	77496587	30	0.13014	SNP_A-2026216	rs4348275
6	D2	79044205	8	0.468794	SNP_A-8424000	rs1093592		6	D2	77499938	30	0.226035	CN_1197995
6	D2	79051809	8	0.551405	CN_1206843			6	D2	77509523	30	0.0358724	SNP_A-8388258	rs9447777
6	D2	79070720	8	0.587202	CN_1206867			6	D2	79019608	30	0.474306	CN_1206810
6	D2	79070735	8	0.577214	CN_1206868			6	D2	79025784	30	0.0118953	CN_1206812
6	D2	79071059	8	0.480036	CN_1206872			6	D2	79028416	30	0.00534816	CN_1206813
6	D2	79083405	8	0.67157	SNP_A-2084968	rs818283		6	D2	79035831	30	0.0100088	CN_1206834
6	D2	79083847	8	0.88791	CN_1208972			6	D2	79044205	30	0.0643003	SNP_A-8424000	rs1093592
6	D2	79084489	8	0.754859	CN_1208976			6	D2	79051809	30	0.0476405	CN_1206843
6	D2	79089311	8	0.583409	CN_1208977			6	D2	79070720	30	0.0122702	CN_1206867
6	D2	79091904	8	0.577726	CN_330453			6	D2	79070735	30	0.0462772	CN_1206868
6	D2	79095953	8	0.122545	SNP_A-8418329	rs818316		6	D2	79071059	30	0.0334479	CN_1206872
6	D2	81340908	8	0.206668	CN_1220081			6	D2	79083405	30	0.0336076	SNP_A-2084968	rs818283
6	D2	81346253	8	0.280828	CN_1220112			6	D2	79083847	30	0.00595307	CN_1208972
6	D2	93632587	8	0.910113	CN_1218089			6	D2	79084489	30	0.0185056	CN_1208976
6	D2	93635351	8	0.910113	CN_1218119			6	D2	79089311	30	0.107244	CN_1208977
6	D2	103844669	8	0.326366	CN_1144801			6	D2	79091904	30	0.151992	CN_330453
6	D2	103868754	8	0.195851	CN_1144843			6	D2	79095953	30	0.0497707	SNP_A-8418329	rs818316
6	D2	103872163	8	0.404011	CN_1144844			6	D2	81340908	30	0.107503	CN_1220081
6	D2	124477640	8		SNP_A-8504800	rs1040930		6	D2	81346253	30	0.0865093	CN_1220112
6	D2	124503388	8		CN_1156505			6	D2	93632587	30	0.430592	CN_1218089
6	D2	168078127	8		SNP_A-1906339	rs2340910		6	D2	93635351	30	0.430592	CN_1218119
7	D2	97240411	8	0.2803	CN_1259460			6	D2	103844669	30	0.406104	CN_1144801
7	D2	109224328	8	0.259195	CN_1196516			6	D2	103868754	30	0.166775	CN_1144843
7	D2	109225010	8	0.216527	CN_1196531			6	D2	103872163	30	0.684699	CN_1144844
7	D2	109228480	8	0.220124	CN_1196544			6	D2	124477640	30		SNP_A-8504800	rs1040930
7	D2	109228865	8	0.329628	CN_1196539			6	D2	124503388	30		CN_1156505
7	D2	109241146	8	0.287733	CN_1196549			6	D2	168078127	30		SNP_A-1906339	rs2340910
7	D2	109241218	8	0.0715231	CN_1196550			7	D2	97233396	30	0.915476	CN_1259447
7	D2	125832718	8	0.592789	CN_1196956			7	D2	97240411	30	0.988629	CN_1259460
7	D2	125833851	8	0.371135	CN_1196966			7	D2	109224328	30	0.366862	CN_1196516
7	D2	133435717	8	0.534087	CN_1205874			7	D2	109225010	30	0.33911	CN_1196531
7	D2	133435735	8	0.7344	CN_1205878			7	D2	109228480	30	0.472992	CN_1196544
7	D2	133440983	8	0.714889	CN_1205896			7	D2	109228865	30	0.57028	CN_1196539
7	D2	133446174	8	0.324286	CN_1205901			7	D2	109241146	30	0.457877	CN_1196549
7	D2	133449712	8	0.138259	CN_1205908			7	D2	109241218	30	0.174732	CN_1196550
7	D2	133449737	8	0.138259	CN_1205909			7	D2	125832718	30	0.560158	CN_1196956
7	D2	141416112	8	0.114154	CN_1221383			7	D2	125833851	30	0.155929	CN_1196966
7	D2	141416598	8	0.170309	CN_1221386			7	D2	133435717	30	0.712576	CN_1205874
7	D2	141436672	8	0.0974525	CN_1221420			7	D2	133435735	30	0.834313	CN_1205878
7	D2	141438576	8	0.167586	CN_1221421			7	D2	133440983	30	0.532694	CN_1205896
7	D2	141693581	8	0.607733	CN_1223592			7	D2	133446174	30	0.503948	CN_1205901
7	D2	141693868	8	0.388675	CN_1223596			7	D2	133449712	30	0.486038	CN_1205908
7	D2	141694120	8	0.388675	CN_1223597			7	D2	133449737	30	0.486038	CN_1205909
7	D2	141699450	8	0.213121	CN_1223600			7	D2	141416112	30	0.418542	CN_1221383
7	D2	141704838	8	0.253061	CN_1223613			7	D2	141416598	30	0.440625	CN_1221386
7	D2	141704901	8	0.236925	CN_1223614			7	D2	141436672	30	0.329047	CN_1221420
7	D2	141707543	8	0.0837055	CN_1223620			7	D2	141438576	30	0.307007	CN_1221421
7	D2	141711917	8	0.0837055	CN_1223625			7	D2	141693581	30	0.586769	CN_1223592
7	D2	141712460	8	0.338722	CN_1223626			7	D2	141693868	30	0.493165	CN_1223596
7	D2	141712586	8	0.353552	CN_1223627			7	D2	141694120	30	0.493165	CN_1223597
7	D2	141715788	8	0.715151	CN_340606			7	D2	141699450	30	0.104491	CN_1223600
7	D2	142156294	8	0.369879	CN_1190737			7	D2	141704838	30	0.272398	CN_1223613
7	D2	142164788	8	0.382182	CN_1192823			7	D2	141704901	30	0.273301	CN_1223614
7	D2	142167486	8	0.32535	CN_1192844			7	D2	141707543	30	0.091053	CN_1223620
7	D2	142933203	8	0.218471	CN_1197296			7	D2	141711917	30	0.091053	CN_1223625
7	D2	143039363	8	0.471672	CN_1197330			7	D2	141712460	30	0.355178	CN_1223626
7	D2	143075149	8	0.0779872	CN_1197346			7	D2	141712586	30	0.332555	CN_1223627
7	D2	143163931	8	0.256909	CN_1197387			7	D2	141715788	30	0.306219	CN_340606
7	D2	143178205	8	0.405316	CN_1199472			7	D2	142156294	30	0.903262	CN_1190737
7	D2	143527185	8	0.0103986	CN_1201736			7	D2	142164788	30	0.970407	CN_1192823
7	D2	143535212	8	0.0274201	CN_1201737			7	D2	142167486	30	0.813004	CN_1192844
7	D2	143542557	8	0.201456	CN_1201741			7	D2	142933203	30	0.089913	CN_1197296
7	D2	143548534	8	0.0888277	CN_1201744			7	D2	143039363	30	0.356589	CN_1197330
7	D2	143558740	8	0.125108	CN_1201745			7	D2	143075149	30	0.00489892	CN_1197346
7	D2	143682164	8	0.0973049	CN_1201781			7	D2	143163931	30	0.378697	CN_1197387
7	D2	143697880	8	0.228665	CN_1201782			7	D2	143178205	30	0.248456	CN_1199472
7	D2	158819765	8	0.180927	CN_1219561			7	D2	143527185	30	0.11808	CN_1201736
8	D2	2246765	8	0.873712	CN_1260908			7	D2	143535212	30	0.0215742	CN_1201737
8	D2	3774468	8	0.498506	SNP_A-2224635	rs41330046		7	D2	143542557	30	0.0598427	CN_1201741
8	D2	3777514	8	0.290192	CN_1274686			7	D2	143548534	30	0.111063	CN_1201744
8	D2	3984471	8	0.232214	CN_1285979			7	D2	143558740	30	0.0499548	CN_1201745
8	D2	5586134	8	0.103906	CN_1295196			7	D2	143682164	30	0.19139	CN_1201781
8	D2	5591903	8	0.095068	SNP_A-8487761	rs1635664		7	D2	143697880	30	0.729287	CN_1201782
8	D2	6813673	8	0.423918	CN_1295476			7	D2	158819765	30	0.621474	CN_1219561
8	D2	7141477	8	0.218511	CN_1277610			8	D2	2242045	30	0.671874	CN_1260879
8	D2	7181231	8	0.43716	CN_373446			8	D2	2246765	30	0.715515	CN_1260908
8	D2	7202021	8	0.373785	CN_1279880			8	D2	3774468	30	0.291419	SNP_A-2224635	rs41330046
8	D2	7225313	8	0.195388	CN_1282086			8	D2	3777514	30	0.467732	CN_1274686
8	D2	7225429	8	0.21335	CN_1282087			8	D2	3984471	30	0.292794	CN_1285979
8	D2	7237790	8	0.4843	CN_1282128			8	D2	5586134	30	0.0485261	CN_1295196
8	D2	7254775	8	0.990262	CN_1282195			8	D2	5591903	30	0.0688382	SNP_A-8487761	rs1635664
8	D2	7825372	8	0.674458	CN_1277771			8	D2	6813673	30	0.0822412	CN_1295476
8	D2	7836800	8	0.418464	CN_1277801			8	D2	7141477	30	0.895067	CN_1277610
8	D2	7847301	8	0.626708	CN_1277844			8	D2	7181231	30	0.889708	CN_373446
8	D2	7847316	8	0.764022	CN_1277845			8	D2	7202021	30	0.34342	CN_1279880
8	D2	7903572	8	0.0208485	CN_1282263			8	D2	7225313	30	0.0878031	CN_1282086
8	D2	9093777	8	0.956713	CN_1280300			8	D2	7225429	30	0.0885067	CN_1282087
8	D2	12025135	8	0.914208	CN_1246627			8	D2	7237790	30	0.830347	CN_1282128
8	D2	12260380	8	0.954768	CN_1260053			8	D2	7254775	30	0.625288	CN_1282195
8	D2	12276652	8	0.883455	CN_1260103			8	D2	7825372	30	0.46843	CN_1277771
8	D2	12284206	8	0.361101	CN_360899			8	D2	7836800	30	0.205668	CN_1277801
8	D2	12285893	8	0.437484	SNP_A-2157517	rs2739979		8	D2	7847301	30	0.168239	CN_1277844
8	D2	12291857	8	0.451563	CN_1228543			8	D2	7847316	30	0.280502	CN_1277845
8	D2	12305298	8	0.536047	CN_1228587			8	D2	7903572	30	0.00635687	CN_1282263
8	D2	12356009	8	0.637974	CN_1264685			8	D2	9093777	30	0.311183	CN_1280300
8	D2	12487426	8	0.494944	CN_1271468			8	D2	12025135	30	0.673887	CN_1246627
8	D2	13659088	8	0.108243	CN_1269418			8	D2	12260380	30	0.327735	CN_1260053
8	D2	13696093	8	0.219144	CN_1271701			8	D2	12276652	30	0.147886	CN_1260103
8	D2	16306606	8	0.679557	CN_1260802			8	D2	12284206	30	0.193464	CN_360899
8	D2	16319032	8	0.58645	CN_1260819			8	D2	12285893	30	0.242309	SNP_A-2157517	rs2739979
8	D2	25030360	8	0.754772	CN_1274451			8	D2	12291857	30	0.820799	CN_1228543
8	D2	25030439	8	0.502566	CN_1274453			8	D2	12305298	30	0.292575	CN_1228587
8	D2	25031417	8	0.765761	CN_1274455			8	D2	12356009	30	0.667545	CN_1264685
8	D2	25040250	8	0.88667	SNP_A-2068623	rs6984321		8	D2	12487426	30	0.940237	CN_1271468
8	D2	39354760	8	0.329039	CN_1283685			8	D2	13659088	30	0.200652	CN_1269418
8	D2	39365832	8	0.684368	CN_1283687			8	D2	13696093	30	0.491789	CN_1271701
8	D2	39370129	8	0.30187	CN_1283689			8	D2	16306606	30	0.420806	CN_1260802
8	D2	39411253	8	0.281778	CN_1283706			8	D2	16319032	30	0.29279	CN_1260819
8	D2	39438370	8	0.202079	CN_1283713			8	D2	25030360	30	0.895848	CN_1274451
8	D2	39440989	8	0.261514	CN_1283714			8	D2	25030439	30	0.533704	CN_1274453
8	D2	39443060	8	0.219929	CN_1283715			8	D2	25031417	30	0.370443	CN_1274455
8	D2	39452128	8	0.197514	CN_1283719			8	D2	25040250	30	0.904619	SNP_A-2068623	rs6984321
8	D2	39489631	8	0.0947404	CN_1283734			8	D2	39354760	30	0.352172	CN_1283685
8	D2	39498824	8	0.389771	CN_1283737			8	D2	39365832	30	0.0574513	CN_1283687
8	D2	39504351	8	0.703755	CN_1283742			8	D2	39370129	30	0.0393966	CN_1283689
8	D2	39506122	8	0.751373	CN_1283743			8	D2	39411253	30	0.0222293	CN_1283706
8	D2	39507456	8	0.733124	CN_1283744			8	D2	39438370	30	0.0131975	CN_1283713
8	D2	40302954	8	0.648211	CN_1290420			8	D2	39440989	30	0.0118803	CN_1283714
8	D2	40308668	8	0.774263	CN_1290450			8	D2	39443060	30	0.0100447	CN_1283715
8	D2	40312067	8	0.262215	SNP_A-8282455	rs2341979		8	D2	39452128	30	0.00234845	CN_1283719
8	D2	85425438	8	0.349578	CN_1282409			8	D2	39489631	30	0.00602707	CN_1283734
8	D2	85431221	8	0.414152	CN_1282424			8	D2	39498824	30	0.0267918	CN_1283737
8	D2	112363455	8	0.442217	CN_1235160			8	D2	39504351	30	0.0686441	CN_1283742
8	D2	112364436	8	0.442217	CN_1235168			8	D2	39506122	30	0.145194	CN_1283743
8	D2	115703663	8	0.204772	CN_1255367			8	D2	39507456	30	0.633885	CN_1283744
8	D2	115710907	8	0.493606	CN_1255396			8	D2	40302954	30	0.273861	CN_1290420
9	D2	24507682	8	0.967351	CN_1304176			8	D2	40308668	30	0.324594	CN_1290450
9	D2	43412533	8	0.384301	CN_1322494			8	D2	40312067	30	0.247179	SNP_A-8282455	rs2341979
9	D2	43445848	8	0.950746	CN_1322496			8	D2	85425438	30	0.396672	CN_1282409
9	D2	43542722	8	0.00109789	CN_1322511			8	D2	85431221	30	0.298653	CN_1282424
9	D2	43552158	8	0.0025593	CN_1322512			8	D2	112363455	30	0.608331	CN_1235160
9	D2	43575109	8	0.00208394	CN_1322514			8	D2	112364436	30	0.608331	CN_1235168
9	D2	43645248	8	0.00583392	CN_1322530			8	D2	115703663	30	0.478762	CN_1255367
9	D2	43666998	8	0.00376942	CN_1322533			8	D2	115710907	30	0.682076	CN_1255396
9	D2	43720905	8	0.0940209	CN_1322542			9	D2	24493816	30	0.35951	CN_1304163
9	D2	43740182	8	0.547005	CN_1322546			9	D2	24507682	30	0.394068	CN_1304176
9	D2	44181813	8	0.617373	CN_1322576			9	D2	43412533	30	0.316303	CN_1322494
9	D2	44183430	8	0.480071	CN_1322577			9	D2	43445848	30	0.200308	CN_1322496
9	D2	44184876	8	0.447062	CN_1322578			9	D2	43542722	30	0.127829	CN_1322511
9	D2	44190849	8	0.427434	CN_1322579			9	D2	43552158	30	0.406501	CN_1322512
9	D2	44195483	8	0.252617	CN_1322581			9	D2	43575109	30	0.514358	CN_1322514
9	D2	44213237	8	0.252617	CN_389045			9	D2	43645248	30	0.679476	CN_1322530
9	D2	44325975	8	0.879005	CN_1322594			9	D2	43666998	30	0.259495	CN_1322533
9	D2	44336695	8	0.877363	CN_1322595			9	D2	43720905	30	0.781831	CN_1322542
9	D2	44409324	8	0.843691	CN_1322604			9	D2	43740182	30	0.742048	CN_1322546
9	D2	44569219	8	0.277381	CN_1322482			9	D2	44181813	30	0.0289033	CN_1322576
9	D2	44667855	8	0.327478	CN_1322611			9	D2	44183430	30	0.97454	CN_1322577
9	D2	44669747	8	0.329048	CN_1322612			9	D2	44184876	30	0.987319	CN_1322578
9	D2	44679040	8	0.160124	CN_1324727			9	D2	44190849	30	0.82241	CN_1322579
9	D2	44688241	8	0.162744	CN_1324728			9	D2	44195483	30	0.976269	CN_1322581
9	D2	44721856	8	0.366808	CN_1324741			9	D2	44213237	30	0.976269	CN_389045
9	D2	44729459	8	0.493179	CN_1324743			9	D2	44325975	30	0.196072	CN_1322594
9	D2	44735726	8	0.735235	CN_1324744			9	D2	44336695	30	0.260873	CN_1322595
9	D2	44748482	8	0.420353	CN_1324748			9	D2	44409324	30	0.493075	CN_1322604
9	D2	44764259	8	0.836723	CN_1324752			9	D2	44569219	30	0.0210125	CN_1322482
9	D2	44780914	8	0.895482	CN_1324754			9	D2	44667855	30	0.126213	CN_1322611
9	D2	44795733	8	0.521849	CN_1324756			9	D2	44669747	30	0.152911	CN_1322612
9	D2	44804684	8	0.536437	SNP_A-8674269	rs35882728		9	D2	44679040	30	0.143733	CN_1324727
9	D2	78960218	8		SNP_A-1921536	rs2377887		9	D2	44688241	30	0.173761	CN_1324728
9	D2	78967224	8		CN_392412			9	D2	44721856	30	0.384404	CN_1324741
10	D2	24418060	8	0.00601692	CN_519401			9	D2	44729459	30	0.52889	CN_1324743
10	D2	31291340	8	0.544889	CN_523941			9	D2	44735726	30	0.58073	CN_1324744
10	D2	46337321	8	0.737684	CN_042675			9	D2	44748482	30	0.445509	CN_1324748
10	D2	46478798	8	0.144827	CN_524300			9	D2	44764259	30	0.767287	CN_1324752
10	D2	46479827	8	0.27211	CN_524313			9	D2	44780914	30	0.610226	CN_1324754
10	D2	46482317	8	0.599302	CN_524316			9	D2	44795733	30	0.94131	CN_1324756
10	D2	47011195	8	0.171028	CN_524389			9	D2	44804684	30	0.0659747	SNP_A-8674269	rs35882728
10	D2	47174643	8	0.998347	CN_526547			9	D2	78960218	30		SNP_A-1921536	rs2377887
10	D2	58186381	8	0.671316	CN_548186			9	D2	78967224	30		CN_392412
10	D2	58196403	8	0.866475	CN_548217			10	D2	24417680	30	0.724992	CN_519391
10	D2	58196843	8	0.543777	CN_548220			10	D2	24418060	30	0.724992	CN_519401
10	D2	66977929	8	0.496681	CN_531321			10	D2	31291340	30	0.541329	CN_523941
10	D2	66978597	8	0.166688	CN_531327			10	D2	46337321	30	0.667273	CN_042675
10	D2	66984452	8	0.117721	CN_533366			10	D2	46478798	30	0.0413786	CN_524300
10	D2	89107280	8	0.821426	CN_551022			10	D2	46479827	30	0.169906	CN_524313
10	D2	122760653	8	0.903059	CN_523273			10	D2	46482317	30	0.912611	CN_524316
10	D2	135092863	8		SNP_A-8407357	rs2245170		10	D2	47011195	30	0.0575961	CN_524389
11	D2	4252332	8	0.901465	CN_572259			10	D2	47174643	30	0.0768779	CN_526547
11	D2	4284748	8	0.628302	CN_574392			10	D2	58186381	30	0.33491	CN_548186
11	D2	4315864	8	0.378556	CN_576517			10	D2	58196403	30	0.579327	CN_548217
11	D2	4924226	8	0.685076	CN_574487			10	D2	58196843	30	0.40387	CN_548220
11	D2	4924693	8	0.419404	SNP_A-8602821	rs2412467		10	D2	66977929	30	0.175516	CN_531321
11	D2	4925086	8	0.72626	CN_062997			10	D2	66978597	30	0.418892	CN_531327
11	D2	4926819	8	0.639328	CN_574498			10	D2	66984452	30	0.928058	CN_533366
11	D2	4928581	8	0.458464	CN_574508			10	D2	89107280	30	0.993477	CN_551022
11	D2	4930605	8	0.499798	CN_574527			10	D2	122760653	30	0.962862	CN_523273
11	D2	4931740	8	0.210157	CN_574535			10	D2	135092863	30		SNP_A-8407357	rs2245170
11	D2	4932281	8	0.210473	CN_574537			11	D2	4206589	30	0.965398	CN_570066
11	D2	4932848	8	0.377312	CN_574539			11	D2	4252332	30	0.898655	CN_572259
11	D2	4932910	8	0.458051	CN_574540			11	D2	4284748	30	0.918457	CN_574392
11	D2	4932965	8	0.602614	CN_574542			11	D2	4315864	30	0.567347	CN_576517
11	D2	4933190	8	0.519801	CN_574547			11	D2	4924226	30	0.779242	CN_574487
11	D2	4933587	8	0.299176	CN_063020			11	D2	4924693	30	0.217166	SNP_A-8602821	rs2412467
11	D2	4933658	8	0.341426	CN_574551			11	D2	4925086	30	0.595243	CN_062997
11	D2	4934958	8	0.672343	SNP_A-8335036	rs10082629		11	D2	4926819	30	0.448633	CN_574498
11	D2	5743981	8	0.603969	CN_568122			11	D2	4928581	30	0.387097	CN_574508
11	D2	5744656	8	0.481606	CN_568120			11	D2	4930605	30	0.426323	CN_574527
11	D2	5746177	8	0.687723	CN_568133			11	D2	4931740	30	0.266754	CN_574535
11	D2	5759488	8	0.784209	CN_568179			11	D2	4932281	30	0.165315	CN_574537
11	D2	5764952	8	0.812472	CN_568205			11	D2	4932848	30	0.214269	CN_574539
11	D2	5765715	8	0.76521	CN_568209			11	D2	4932910	30	0.0304147	CN_574540
11	D2	5765914	8	0.0905013	CN_568210			11	D2	4932965	30	0.0760097	CN_574542
11	D2	5766037	8	0.0383326	CN_064022			11	D2	4933190	30	0.0562653	CN_574547
11	D2	5768936	8	0.0552057	CN_568228			11	D2	4933587	30	0.0169513	CN_063020
11	D2	18905648	8	0.041986	CN_573858			11	D2	4933658	30	0.0368111	CN_574551
11	D2	18905685	8	0.120239	CN_573859			11	D2	4934958	30	0.409389	SNP_A-8335036	rs10082629
11	D2	18918564	8	0.00760567	CN_573907			11	D2	5743981	30	0.172706	CN_568122
11	D2	18918939	8	0.355665	CN_573910			11	D2	5744656	30	0.253002	CN_568120
11	D2	25565122	8	0.176407	CN_576177			11	D2	5746177	30	0.308945	CN_568133
11	D2	25663542	8	0.477545	CN_576222			11	D2	5759488	30	0.227342	CN_568179
11	D2	25675557	8	0.477545	CN_578262			11	D2	5764952	30	0.491319	CN_568205
11	D2	49667437	8	0.54306	CN_576692			11	D2	5765715	30	0.589867	CN_568209
11	D2	49703344	8	0.162564	CN_576706			11	D2	5765914	30	0.427495	CN_568210
11	D2	55130608	8	0.335116	CN_587557			11	D2	5766037	30	0.41895	CN_064022
11	D2	55130624	8	0.714625	CN_587558			11	D2	5768936	30	0.736029	CN_568228
11	D2	55133074	8	0.814304	CN_587570			11	D2	18905648	30	0.663384	CN_573858
11	D2	55133210	8	0.979945	CN_587565			11	D2	18905685	30	0.638008	CN_573859
11	D2	55159390	8	0.706205	CN_587581			11	D2	18918564	30	0.820825	CN_573907
11	D2	55178915	8	0.466167	CN_589630			11	D2	18918939	30	0.177443	CN_573910
11	D2	55187640	8	0.519426	CN_589634			11	D2	25565122	30	0.481551	CN_576177
11	D2	55191703	8	0.722442	CN_589635			11	D2	25663542	30	0.39117	CN_576222
11	D2	55196566	8	0.728602	CN_589638			11	D2	25675557	30	0.39117	CN_578262
11	D2	55198894	8	0.878566	CN_589640			11	D2	49667437	30	0.659381	CN_576692
11	D2	55200787	8	0.380151	CN_589641			11	D2	49703344	30	0.421084	CN_576706
11	D2	55210152	8	0.11196	CN_589649			11	D2	55130608	30	0.733166	CN_587557
11	D2	81181116	8	0.671598	CN_583703			11	D2	55130624	30	0.341603	CN_587558
11	D2	81194806	8	0.685684	SNP_A-1836392	rs10792597		11	D2	55133074	30	0.25518	CN_587570
11	D2	85567306	8	0.0902471	CN_575159			11	D2	55133210	30	0.754237	CN_587565
11	D2	85576469	8	0.147923	CN_575171			11	D2	55159390	30	0.347848	CN_587581
12	D2	744290	8	0.160627	CN_627329			11	D2	55178915	30	0.206226	CN_589630
12	D2	745615	8	0.121801	CN_627372			11	D2	55187640	30	0.326274	CN_589634
12	D2	2116123	8	0.10486	CN_613263			11	D2	55191703	30	0.432706	CN_589635
12	D2	7895692	8	0.0238496	CN_601382			11	D2	55196566	30	0.466255	CN_589638
12	D2	8015167	8	0.0346579	CN_601524			11	D2	55198894	30	0.324692	CN_589640
12	D2	8253317	8		CN_601829			11	D2	55200787	30	0.862964	CN_589641
12	D2	8269518	8		CN_601904			11	D2	55210152	30	0.883972	CN_589649
12	D2	9525137	8	0.45834	CN_621263			11	D2	81181116	30	0.0923441	CN_583703
12	D2	9529176	8	0.460204	CN_621272			11	D2	81194806	30	0.133599	SNP_A-1836392	rs10792597
12	D2	9532648	8	0.570265	CN_089484			11	D2	85567306	30	0.173874	CN_575159
12	D2	9542560	8	0.632241	CN_623228			11	D2	85576469	30	0.193111	CN_575171
12	D2	9606832	8	0.649851	CN_625314			12	D2	739370	30	0.150029	CN_625096
12	D2	9619559	8	0.930663	CN_625358			12	D2	744290	30	0.155186	CN_627329
12	D2	9626237	8	0.0370671	CN_621315			12	D2	745615	30	0.0742222	CN_627372
12	D2	11111991	8	0.0041681	CN_582290			12	D2	2116123	30	0.530459	CN_613263
12	D2	11132799	8	0.00423872	CN_584413			12	D2	7895692	30	0.501789	CN_601382
12	D2	11402844	8	0.176794	CN_571500			12	D2	8015167	30	0.630139	CN_601524
12	D2	11403759	8	0.217439	CN_571504			12	D2	8253317	30		CN_601829
12	D2	11434673	8	0.282013	CN_573675			12	D2	8269518	30		CN_601904
12	D2	11443459	8	0.372356	CN_073766			12	D2	9525137	30	0.797495	CN_621263
12	D2	12427486	8	0.935298	CN_625875			12	D2	9529176	30	0.299775	CN_621272
12	D2	12433136	8	0.944611	SNP_A-8307620	rs7967230		12	D2	9532648	30	0.645036	CN_089484
12	D2	27539008	8	0.0170837	CN_617715			12	D2	9542560	30	0.590422	CN_623228
12	D2	27542629	8	0.0195956	CN_617735			12	D2	9606832	30	0.635943	CN_625314
12	D2	30128764	8	0.279249	SNP_A-8500420	rs16935366		12	D2	9619559	30	0.92251	CN_625358
12	D2	30130534	8	0.502739	CN_598330			12	D2	9626237	30	0.0141452	CN_621315
12	D2	30130977	8	0.502739	CN_598332			12	D2	11111991	30	0.666206	CN_582290
12	D2	30134857	8	0.623119	CN_598346			12	D2	11132799	30	0.6683	CN_584413
12	D2	30135217	8	0.234972	CN_598353			12	D2	11402844	30	0.763655	CN_571500
12	D2	31160565	8		CN_604800			12	D2	11403759	30	0.431036	CN_571504
12	D2	31169298	8		SNP_A-4268432	rs4931443		12	D2	11434673	30	0.599734	CN_573675
12	D2	31298390	8		CN_604839			12	D2	11443459	30	0.239798	CN_073766
12	D2	33191058	8	0.1375	SNP_A-8358800	rs12307011		12	D2	12427486	30	0.29746	CN_625875
12	D2	33192673	8	0.708772	CN_615713			12	D2	12433136	30	0.483043	SNP_A-8307620	rs7967230
12	D2	33198641	8	0.296442	CN_615730			12	D2	27539008	30	0.560257	CN_617715
12	D2	33199627	8	0.204501	CN_615733			12	D2	27542629	30	0.496364	CN_617735
12	D2	98319424	8	0.554634	CN_631727			12	D2	30128764	30	0.818477	SNP_A-8500420	rs16935366
12	D2	98322865	8	0.289806	CN_631755			12	D2	30130534	30	0.194872	CN_598330
12	D2	118473270	8	0.621838	CN_597591			12	D2	30130977	30	0.194872	CN_598332
12	D2	118475144	8	0.215414	CN_597596			12	D2	30134857	30	0.489231	CN_598346
12	D2	130297897	8	0.428637	SNP_A-8402350	rs7952982		12	D2	30135217	30	0.535177	CN_598353
12	D2	130698537	8	0.0306403	CN_597919			12	D2	31160565	30		CN_604800
12	D2	130699288	8	0.385825	CN_597926			12	D2	31169298	30		SNP_A-4268432	rs4931443
13	D2	22531515	8	0.83473	CN_658014			12	D2	31298390	30		CN_604839
13	D2	31430622	8	0.312234	CN_632362			12	D2	33191058	30	0.70557	SNP_A-8358800	rs12307011
13	D2	31436423	8	0.555401	CN_632377			12	D2	33192673	30	0.229119	CN_615713
13	D2	36970036	8	0.464285	CN_660412			12	D2	33198641	30	0.479993	CN_615730
13	D2	36982757	8	0.742611	CN_660425			12	D2	33199627	30	0.0757106	CN_615733
13	D2	56656271	8	0.125372	CN_654218			12	D2	98319424	30	0.621741	CN_631727
13	D2	56661148	8	0.0635039	CN_654225			12	D2	98322865	30	0.364808	CN_631755
13	D2	56676381	8	0.0366785	CN_097521			12	D2	118473270	30	0.277959	CN_597591
13	D2	68146300	8	0.2019	SNP_A-8363651	rs9564486		12	D2	118475144	30	0.902525	CN_597596
13	D2	68157016	8	0.0760177	CN_641661			12	D2	130297897	30	0.732181	SNP_A-8402350	rs7952982
13	D2	68166243	8	0.0119581	CN_099328			12	D2	130698537	30	0.903496	CN_597919
13	D2	68167120	8	0.102131	SNP_A-4226661	rs287439		12	D2	130699288	30	0.201496	CN_597926
14	D2	18611714	8	0.889683	CN_657349			13	D2	22530678	30	0.686163	CN_092693
14	D2	18632139	8	0.75362	CN_657351			13	D2	22531515	30	0.900358	CN_658014
14	D2	19107146	8	0.280349	CN_657381			13	D2	31430622	30	0.419976	CN_632362
14	D2	19170042	8	0.323488	CN_657382			13	D2	31436423	30	0.739903	CN_632377
14	D2	19213349	8	0.285977	CN_657387			13	D2	36970036	30	0.189561	CN_660412
14	D2	19227683	8	0.424801	CN_657388			13	D2	36982757	30	0.567716	CN_660425
14	D2	19270023	8	0.883596	CN_105636			13	D2	56656271	30	0.625458	CN_654218
14	D2	19270221	8	0.989766	CN_657389			13	D2	56661148	30	0.651556	CN_654225
14	D2	19483698	8	0.649609	CN_657469			13	D2	56676381	30	0.725925	CN_097521
14	D2	19490079	8	0.361664	CN_657472			13	D2	68146300	30	0.733086	SNP_A-8363651	rs9564486
14	D2	19493212	8	0.475103	CN_105694			13	D2	68157016	30	0.75079	CN_641661
14	D2	19494766	8	0.999359	SNP_A-8660406	rs4456427		13	D2	68166243	30	0.410524	CN_099328
14	D2	23514669	8	0.425114	CN_644569			13	D2	68167120	30	0.102969	SNP_A-4226661	rs287439
14	D2	40680246	8	0.409491	CN_690420			14	D2	18539520	30	0.954463	CN_655303
14	D2	40697979	8	0.235687	CN_690424			14	D2	18611714	30	0.570327	CN_657349
14	D2	40727099	8	0.196138	CN_690430			14	D2	18632139	30	0.966595	CN_657351
14	D2	73070876	8	0.758424	CN_678020			14	D2	19107146	30	0.240081	CN_657381
14	D2	73076460	8	0.456618	CN_678021			14	D2	19170042	30	0.195277	CN_657382
14	D2	73090732	8	0.456618	CN_678028			14	D2	19213349	30	0.070565	CN_657387
14	D2	105289630	8	0.952646	CN_648723			14	D2	19227683	30	0.269415	CN_657388
14	D2	105413362	8	0.94009	CN_648783			14	D2	19270023	30	0.188612	CN_105636
14	D2	105598011	8	0.76805	CN_650858			14	D2	19270221	30	0.460821	CN_657389
14	D2	105601409	8	0.975458	CN_650859			14	D2	19483698	30	0.948262	CN_657469
14	D2	105601732	8	0.841794	CN_650860			14	D2	19490079	30	0.160435	CN_657472
14	D2	105609107	8	0.469889	CN_650863			14	D2	19493212	30	0.407918	CN_105694
14	D2	105612798	8	0.430546	CN_650864			14	D2	19494766	30	0.577361	SNP_A-8660406	rs4456427
14	D2	105618359	8	0.434289	CN_104988			14	D2	23514669	30	0.525659	CN_644569
14	D2	105632486	8	0.428842	CN_650874			14	D2	40680246	30	0.781014	CN_690420
14	D2	105638145	8	0.282571	CN_650875			14	D2	40697979	30	0.946976	CN_690424
14	D2	105640508	8	0.82756	CN_650876			14	D2	40727099	30	0.80578	CN_690430
14	D2	105645163	8	0.587672	CN_105004			14	D2	73070876	30	0.702468	CN_678020
14	D2	105854089	8	0.798059	CN_105078			14	D2	73076460	30	0.355126	CN_678021
14	D2	105867070	8	0.859828	CN_650970			14	D2	73090732	30	0.355126	CN_678028
14	D2	105873098	8	0.960203	CN_653000			14	D2	105289630	30	0.372308	CN_648723
14	D2	105892781	8	0.668526	CN_105097			14	D2	105413362	30	0.246574	CN_648783
14	D2	105945406	8	0.597261	CN_653029			14	D2	105598011	30	0.344548	CN_650858
14	D2	105950876	8	0.712743	CN_653030			14	D2	105601409	30	0.700773	CN_650859
14	D2	105952397	8	0.520283	CN_653031			14	D2	105601732	30	0.902535	CN_650860
14	D2	105989153	8	0.915918	CN_105152			14	D2	105609107	30	0.60834	CN_650863
14	D2	105989694	8	0.446917	CN_653077			14	D2	105612798	30	0.611291	CN_650864
14	D2	105993576	8	0.374249	CN_653078			14	D2	105618359	30	0.901572	CN_104988
14	D2	106231370	8	0.327239	SNP_A-8645138	rs4387508		14	D2	105632486	30	0.967425	CN_650874
14	D2	106250892	8	0.294931	SNP_A-2291608	rs2007467		14	D2	105638145	30	0.972668	CN_650875
15	D2	18506386	8	0.449349	CN_676398			14	D2	105640508	30	0.404359	CN_650876
15	D2	18652835	8	0.776283	CN_676408			14	D2	105645163	30	0.366268	CN_105004
15	D2	18700552	8	0.40424	CN_676416			14	D2	105854089	30	0.579357	CN_105078
15	D2	18706152	8	0.735442	CN_676417			14	D2	105867070	30	0.755755	CN_650970
15	D2	18838435	8	0.924512	CN_676438			14	D2	105873098	30	0.481157	CN_653000
15	D2	18841465	8	0.786138	CN_432837			14	D2	105892781	30	0.591786	CN_105097
15	D2	18841576	8	0.960056	CN_117067			14	D2	105945406	30	0.0759808	CN_653029
15	D2	18841578	8	0.948993	CN_676441			14	D2	105950876	30	0.754162	CN_653030
15	D2	18846002	8	0.879691	CN_676448			14	D2	105952397	30	0.982631	CN_653031
15	D2	18846971	8	0.689501	CN_676455			14	D2	105989153	30	0.863308	CN_105152
15	D2	18850041	8	0.852792	CN_676461			14	D2	105989694	30	0.379875	CN_653077
15	D2	18850404	8	0.917283	CN_676460			14	D2	105993576	30	0.267721	CN_653078
15	D2	18887506	8	0.959991	CN_676483			14	D2	106231370	30	0.114544	SNP_A-8645138	rs4387508
15	D2	18906699	8	0.991615	CN_676485			14	D2	106250892	30	0.298433	SNP_A-2291608	rs2007467
15	D2	19090388	8	0.366168	CN_678518			15	D2	18476969	30	0.783684	CN_676396
15	D2	19103576	8	0.6936	CN_678520			15	D2	18506386	30	0.577963	CN_676398
15	D2	19107947	8	0.772079	CN_678521			15	D2	18652835	30	0.479403	CN_676408
15	D2	19451059	8	0.847722	CN_678625			15	D2	18700552	30	0.89925	CN_676416
15	D2	19475431	8	0.970509	CN_678636			15	D2	18706152	30	0.706576	CN_676417
15	D2	19523446	8	0.901597	CN_680677			15	D2	18838435	30	0.580945	CN_676438
15	D2	19566875	8	0.758605	CN_680686			15	D2	18841465	30	0.601061	CN_432837
15	D2	19764921	8	0.831994	CN_680687			15	D2	18841576	30	0.827347	CN_117067
15	D2	19781841	8	0.977278	CN_680688			15	D2	18841578	30	0.938141	CN_676441
15	D2	19788634	8	0.789128	CN_680691			15	D2	18846002	30	0.80354	CN_676448
15	D2	19794591	8	0.852661	CN_680693			15	D2	18846971	30	0.523071	CN_676455
15	D2	19803370	8	0.612415	CN_680694			15	D2	18850041	30	0.963313	CN_676461
15	D2	19813174	8	0.596828	CN_680695			15	D2	18850404	30	0.555413	CN_676460
15	D2	20089383	8	0.782615	SNP_A-2133472	rs4300610		15	D2	18887506	30	0.871692	CN_676483
15	D2	20224763	8	0.959165	CN_680782			15	D2	18906699	30	0.648548	CN_676485
15	D2	20232614	8	0.462721	CN_680784			15	D2	19090388	30	0.422789	CN_678518
15	D2	20302458	8	0.257357	CN_680785			15	D2	19103576	30	0.877484	CN_678520
15	D2	20687605	8	0.41881	CN_685069			15	D2	19107947	30	0.776233	CN_678521
15	D2	21606530	8	0.952113	SNP_A-2252209	rs940596		15	D2	19451059	30	0.326918	CN_678625
15	D2	21610088	8	0.950791	SNP_A-2275402	rs824163		15	D2	19475431	30	0.639096	CN_678636
15	D2	21610400	8	0.952113	SNP_A-8491631	rs17117565		15	D2	19523446	30	0.509102	CN_680677
15	D2	22225844	8	0.0380211	CN_691571			15	D2	19566875	30	0.619608	CN_680686
15	D2	22231485	8	0.0152793	CN_691574			15	D2	19764921	30	0.764875	CN_680687
15	D2	22238109	8	0.0133716	CN_118117			15	D2	19781841	30	0.84969	CN_680688
15	D2	22265951	8	0.0140044	CN_691606			15	D2	19788634	30	0.872642	CN_680691
15	D2	22269689	8	0.0269736	CN_691610			15	D2	19794591	30	0.965467	CN_680693
15	D2	25593092	8	0.213145	CN_674390			15	D2	19803370	30	0.802503	CN_680694
15	D2	25601401	8	0.213145	CN_674398			15	D2	19813174	30	0.573889	CN_680695
15	D2	28235887	8	0.302727	CN_685227			15	D2	20089383	30	0.800543	SNP_A-2133472	rs4300610
15	D2	28609050	8	0.125958	CN_687367			15	D2	20224763	30	0.680822	CN_680782
15	D2	32481928	8	0.231131	CN_670245			15	D2	20232614	30	0.963953	CN_680784
15	D2	32509924	8	0.106415	SNP_A-2248182	rs168389		15	D2	20302458	30	0.529942	CN_680785
15	D2	32510094	8	0.0822856	CN_672300			15	D2	20687605	30	0.28805	CN_685069
15	D2	32605609	8	0.0191758	CN_672354			15	D2	21606530	30	0.848865	SNP_A-2252209	rs940596
15	D2	32618236	8	0.530348	CN_672357			15	D2	21610088	30	0.846484	SNP_A-2275402	rs824163
15	D2	54577995	8	0.351195	CN_679197			15	D2	21610400	30	0.848865	SNP_A-8491631	rs17117565
15	D2	54579415	8	0.48018	CN_679217			15	D2	22225844	30	0.66319	CN_691571
15	D2	54588269	8	0.247803	CN_679220			15	D2	22231485	30	0.641381	CN_691574
15	D2	74678296	8	0.9912	CN_703745			15	D2	22238109	30	0.543705	CN_118117
15	D2	74678566	8	0.520536	CN_703746			15	D2	22265951	30	0.669526	CN_691606
15	D2	74682830	8	0.980405	CN_705811			15	D2	22269689	30	0.943423	CN_691610
15	D2	95618796	8	0.63923	CN_708457			15	D2	25593092	30	0.802816	CN_674390
16	D2	15023758	8	0.711769	CN_129988			15	D2	25601401	30	0.802816	CN_674398
16	D2	19853151	8	0.465451	CN_708782			15	D2	28235887	30	0.682682	CN_685227
16	D2	19874863	8	0.741454	CN_710854			15	D2	28609050	30	0.330096	CN_687367
16	D2	22465433	8	0.918638	CN_131601			15	D2	32481928	30	0.46237	CN_670245
16	D2	22612021	8	0.516014	SNP_A-8604672	rs96569		15	D2	32509924	30	0.418157	SNP_A-2248182	rs168389
16	D2	32418325	8	0.00608024	CN_702503			15	D2	32510094	30	0.280363	CN_672300
16	D2	32472013	8	0.142015	CN_702512			15	D2	32605609	30	0.233506	CN_672354
16	D2	32522419	8	0.561177	CN_704589			15	D2	32618236	30	0.334616	CN_672357
16	D2	32550875	8	0.267685	CN_704606			15	D2	54577995	30	0.569032	CN_679197
16	D2	32563024	8	0.234502	CN_704611			15	D2	54579415	30	0.763077	CN_679217
16	D2	32806748	8	0.358486	CN_704649			15	D2	54588269	30	0.21065	CN_679220
16	D2	33149454	8	0.87037	CN_704677			15	D2	74678296	30	0.951351	CN_703745
16	D2	33208395	8	0.373012	CN_704679			15	D2	74678566	30	0.932747	CN_703746
16	D2	33311641	8	0.328235	CN_704690			15	D2	74682830	30	0.970461	CN_705811
16	D2	33434121	8	0.281998	CN_706762			15	D2	95618796	30	0.8201	CN_708457
16	D2	33539331	8	0.905287	CN_706811			16	D2	14956269	30	0.502166	CN_721782
16	D2	34324072	8		CN_709036			16	D2	15023758	30	0.50332	CN_129988
16	D2	34328205	8		SNP_A-1929726	rs7500312		16	D2	19853151	30	0.482426	CN_708782
16	D2	34613067	8		CN_711221			16	D2	19874863	30	0.630305	CN_710854
16	D2	34614572	8		SNP_A-2149004	rs238005		16	D2	22465433	30	0.976019	CN_131601
16	D2	54353890	8	0.780898	CN_707091			16	D2	22612021	30	0.823603	SNP_A-8604672	rs96569
16	D2	54374206	8	0.932816	CN_707108			16	D2	32418325	30	0.728745	CN_702503
16	D2	54379945	8	0.797923	CN_707110			16	D2	32472013	30	0.919743	CN_702512
16	D2	54387058	8	0.175907	CN_707112			16	D2	32522419	30	0.365161	CN_704589
16	D2	76929941	8	0.958695	CN_698947			16	D2	32550875	30	0.933339	CN_704606
16	D2	76937176	8	0.900638	CN_703211			16	D2	32563024	30	0.992311	CN_704611
16	D2	76938764	8	0.920136	SNP_A-8625250	rs9925970		16	D2	32806748	30	0.0186446	CN_704649
16	D2	76940641	8	0.494757	SNP_A-8415113	rs8057779		16	D2	33149454	30	0.943523	CN_704677
16	D2	76942266	8	0.40166	CN_703213			16	D2	33208395	30	0.132897	CN_704679
17	D2	18296117	8	0.373612	CN_749706			16	D2	33311641	30	0.225343	CN_704690
17	D2	18299671	8	0.941682	CN_749707			16	D2	33434121	30	0.287997	CN_706762
17	D2	18299674	8	0.903588	CN_749708			16	D2	33539331	30	0.150323	CN_706811
17	D2	18302411	8	0.753861	CN_142113			16	D2	34324072	30		CN_709036
17	D2	18321119	8	0.766638	CN_749715			16	D2	34328205	30		SNP_A-1929726	rs7500312
17	D2	18322536	8	0.778421	CN_142124			16	D2	34613067	30		CN_711221
17	D2	18327348	8	0.744024	CN_751773			16	D2	34614572	30		SNP_A-2149004	rs238005
17	D2	18353283	8	0.716047	CN_751777			16	D2	54353890	30	0.827668	CN_707091
17	D2	18367186	8	0.778841	CN_751778			16	D2	54374206	30	0.84132	CN_707108
17	D2	18394162	8	0.730868	CN_751786			16	D2	54379945	30	0.839345	CN_707110
17	D2	18399997	8	0.631448	CN_751787			16	D2	54387058	30	0.365854	CN_707112
17	D2	18405946	8	0.788654	CN_751789			16	D2	76929941	30	0.652279	CN_698947
17	D2	18409922	8	0.606944	CN_751790			16	D2	76937176	30	0.595324	CN_703211
17	D2	18415371	8	0.82386	CN_751792			16	D2	76938764	30	0.473449	SNP_A-8625250	rs9925970
17	D2	19440328	8	0.399654	CN_756144			16	D2	76940641	30	0.0540591	SNP_A-8415113	rs8057779
17	D2	31461241	8		CN_752159			16	D2	76942266	30	0.0646046	CN_703213
17	D2	31464091	8		CN_752160			17	D2	16663526	30	0.851522	CN_740953
17	D2	31509204	8		CN_752176			17	D2	18296117	30	0.73163	CN_749706
17	D2	31653809	8		CN_754222			17	D2	18299671	30	0.473274	CN_749707
17	D2	36671898	8	0.423695	CN_743569			17	D2	18299674	30	0.574232	CN_749708
17	D2	36675211	8	0.900767	CN_145432			17	D2	18302411	30	0.708978	CN_142113
17	D2	36676540	8	0.337057	CN_745625			17	D2	18321119	30	0.725624	CN_749715
17	D2	36676629	8	0.265309	CN_745623			17	D2	18322536	30	0.708737	CN_142124
17	D2	36684057	8	0.170183	CN_745643			17	D2	18327348	30	0.785054	CN_751773
17	D2	36686250	8	0.237274	CN_745644			17	D2	18353283	30	0.777931	CN_751777
17	D2	41015758	8	0.713263	SNP_A-1892541	rs2668680		17	D2	18367186	30	0.844962	CN_751778
17	D2	41521621	8		SNP_A-2043797	rs17660132		17	D2	18394162	30	0.877042	CN_751786
17	D2	41564451	8	0.228268	SNP_A-2244838	rs8070942		17	D2	18399997	30	0.907898	CN_751787
17	D2	41570665	8	0.0622846	SNP_A-4247687	rs2077551		17	D2	18405946	30	0.772253	CN_751789
17	D2	41719991	8	0.407899	CN_739257			17	D2	18409922	30	0.459079	CN_751790
17	D2	41750187	8	0.687855	CN_146343			17	D2	18415371	30	0.427053	CN_751792
17	D2	41756832	8	0.280733	CN_739262			17	D2	19440328	30	0.224463	CN_756144
17	D2	41791196	8	0.30712	CN_739268			17	D2	31461241	30		CN_752159
17	D2	41913223	8	0.408837	CN_739308			17	D2	31464091	30		CN_752160
17	D2	42008713	8	0.445551	CN_739319			17	D2	31509204	30		CN_752176
17	D2	42078158	8	0.314308	CN_739340			17	D2	31653809	30		CN_754222
17	D2	42107479	8	0.546233	CN_739354			17	D2	36671898	30	0.263862	CN_743569
17	D2	42120174	8	0.208588	CN_739357			17	D2	36675211	30	0.572769	CN_145432
17	D2	51515913	8	0.581874	CN_758986			17	D2	36676540	30	0.990601	CN_745625
17	D2	51527822	8	0.748118	CN_758996			17	D2	36676629	30	0.715794	CN_745623
18	D2	36514432	8	0.496777	CN_781582			17	D2	36684057	30	0.919345	CN_745643
18	D2	36519387	8	0.712549	CN_781598			17	D2	36686250	30	0.542966	CN_745644
18	D2	38310567	8	0.753074	CN_792557			17	D2	41015758	30	0.670888	SNP_A-1892541	rs2668680
18	D2	38310599	8	0.961505	CN_792558			17	D2	41521621	30		SNP_A-2043797	rs17660132
18	D2	38311765	8	0.760226	CN_792579			17	D2	41564451	30	0.46155	SNP_A-2244838	rs8070942
18	D2	54086942	8	0.98317	SNP_A-2126791	rs17064589		17	D2	41570665	30	0.280088	SNP_A-4247687	rs2077551
18	D2	61353840	8	0.874081	CN_784279			17	D2	41719991	30	0.688885	CN_739257
18	D2	61355697	8	0.874081	CN_784292			17	D2	41750187	30	0.917614	CN_146343
18	D2	61878472	8	0.194856	CN_786524			17	D2	41756832	30	0.85111	CN_739262
18	D2	61879320	8	0.194856	CN_786528			17	D2	41791196	30	0.986622	CN_739268
18	D2	62058414	8	0.362531	CN_788679			17	D2	41913223	30	0.913902	CN_739308
18	D2	62062569	8	0.300376	CN_788683			17	D2	42008713	30	0.90053	CN_739319
18	D2	63110187	8	0.523561	CN_795240			17	D2	42078158	30	0.603484	CN_739340
18	D2	63117452	8	0.918861	SNP_A-8712159	rs4891603		17	D2	42107479	30	0.905659	CN_739354
18	D2	63118245	8	0.87201	CN_795254			17	D2	42120174	30	0.98107	CN_739357
18	D2	64897086	8	0.176463	CN_771362			17	D2	51515913	30	0.479022	CN_758986
18	D2	64904306	8	0.321152	CN_771386			17	D2	51527822	30	0.914656	CN_758996
19	D2	20508229	8	0.727731	CN_165017			18	D2	36514418	30	0.402598	CN_781580
19	D2	40547193	8	0.881012	CN_767759			18	D2	36514432	30	0.619879	CN_781582
19	D2	40553688	8	0.923623	CN_767779			18	D2	36519387	30	0.762529	CN_781598
19	D2	46048840	8	0.998948	CN_798415			18	D2	38310567	30	0.716194	CN_792557
19	D2	46072786	8	0.982257	CN_798444			18	D2	38310599	30	0.851863	CN_792558
19	D2	47947057	8		CN_774524			18	D2	38311765	30	0.561745	CN_792579
19	D2	47986230	8	0.8166	CN_774534			18	D2	54086942	30	0.658103	SNP_A-2126791	rs17064589
19	D2	48234671	8	0.29354	CN_776667			18	D2	61353840	30	0.626415	CN_784279
19	D2	48240854	8	0.0326893	CN_776669			18	D2	61355697	30	0.626415	CN_784292
19	D2	48394873	8	0.992106	CN_776715			18	D2	61878472	30	0.707498	CN_786524
19	D2	48405102	8	0.973002	CN_776718			18	D2	61879320	30	0.707498	CN_786528
19	D2	48432805	8	0.823607	CN_776731			18	D2	62058414	30	0.156149	CN_788679
19	D2	48448077	8	0.894572	CN_776734			18	D2	62062569	30	0.141951	CN_788683
19	D2	56834164	8	0.00376652	CN_783391			18	D2	63110187	30	0.0693635	CN_795240
19	D2	56840009	8	0.00376652	CN_783401			18	D2	63117452	30	0.0192589	SNP_A-8712159	rs4891603
19	D2	58210326	8		SNP_A-8624111	rs11670105		18	D2	63118245	30	0.0463658	CN_795254
19	D2	58239173	8		CN_792143			18	D2	64897086	30	0.237046	CN_771362
19	D2	58244041	8		CN_792144			18	D2	64904306	30	0.276089	CN_771386
19	D2	59422014	8	0.384612	SNP_A-4206825	rs10853870		19	D2	20388046	30	0.778522	CN_795771
19	D2	59433131	8	0.384612	CN_800842			19	D2	20508229	30	0.779544	CN_165017
19	D2	59975655	8	0.386219	CN_768195			19	D2	40547193	30	0.470583	CN_767759
20	D2	1508562	8	0.597681	CN_207160			19	D2	40553688	30	0.490073	CN_767779
20	D2	1508999	8	0.743845	CN_891770			19	D2	46048840	30	0.800049	CN_798415
20	D2	1509580	8	0.651342	CN_891773			19	D2	46072786	30	0.90227	CN_798444
20	D2	1509667	8	0.743082	CN_891775			19	D2	47947057	30		CN_774524
20	D2	1515454	8	0.882153	CN_891796			19	D2	47986230	30	0.217659	CN_774534
20	D2	1530207	8	0.70848	CN_893955			19	D2	48234671	30	0.0773086	CN_776667
20	D2	1533109	8	0.722279	SNP_A-8422362	rs2317870		19	D2	48240854	30	0.0727776	CN_776669
20	D2	1541893	8	0.908346	CN_894000			19	D2	48394873	30	0.181967	CN_776715
20	D2	28034013	8	0.135583	CN_889895			19	D2	48405102	30	0.152115	CN_776718
20	D2	28119554	8	0.195703	SNP_A-2155363	rs6141155		19	D2	48432805	30	0.162949	CN_776731
20	D2	43811618	8	0.298817	SNP_A-4223791	rs462145		19	D2	48448077	30	0.645294	CN_776734
20	D2	52081215	8	0.644229	SNP_A-8451848	rs290456		19	D2	56834164	30	0.146503	CN_783391
20	D2	52092058	8	0.737105	CN_881698			19	D2	56840009	30	0.146503	CN_783401
20	D2	62425139	8	0.956199	CN_901515			19	D2	58210326	30		SNP_A-8624111	rs11670105
20	D2	62425281	8	0.797797	CN_901516			19	D2	58239173	30		CN_792143
20	D2	62426597	8	0.809734	CN_901518			19	D2	58244041	30		CN_792144
21	D2	9965425	8	0.368271	CN_893753			19	D2	59422014	30	0.51547	SNP_A-4206825	rs10853870
21	D2	13374733	8	0.282434	CN_890673			19	D2	59433131	30	0.51547	CN_800842
21	D2	13471836	8	0.895427	CN_890690			19	D2	59975655	30	0.854532	CN_768195
22	D2	14482342	8	0.779591	CN_893780			20	D2	1505190	30	0.859265	CN_891745
22	D2	14824877	8	0.364756	CN_895738			20	D2	1508562	30	0.927319	CN_207160
22	D2	20145866	8		CN_900311			20	D2	1508999	30	0.814119	CN_891770
22	D2	20175355	8		CN_900337			20	D2	1509580	30	0.61903	CN_891773
22	D2	21552291	8	0.585212	CN_908700			20	D2	1509667	30	0.667907	CN_891775
22	D2	22613016	8	0.222998	CN_915233			20	D2	1515454	30	0.709657	CN_891796
22	D2	22674422	8	0.453816	CN_915262			20	D2	1530207	30	0.989444	CN_893955
22	D2	22680529	8	0.254822	CN_915263			20	D2	1533109	30	0.725245	SNP_A-8422362	rs2317870
22	D2	22683750	8	0.181463	CN_915265			20	D2	1541893	30	0.638797	CN_894000
22	D2	22725299	8	0.209371	SNP_A-8321547	rs646467		20	D2	28034013	30	0.186304	CN_889895
22	D2	22726814	8	0.370762	CN_915281			20	D2	28119554	30	0.107697	SNP_A-2155363	rs6141155
22	D2	22731529	8	0.184185	CN_915282			20	D2	43811618	30	0.209421	SNP_A-4223791	rs462145
22	D2	23993985	8	0.103116	CN_921937			20	D2	52081215	30	0.966202	SNP_A-8451848	rs290456
22	D2	23994801	8	0.0319029	CN_921938			20	D2	52092058	30	0.458166	CN_881698
22	D2	24014408	8	0.0555308	CN_921942			20	D2	62425139	30	0.453541	CN_901515
22	D2	24248709	8	0.429607	SNP_A-8690643	rs680355		20	D2	62425281	30	0.203287	CN_901516
22	D2	37693565	8	0.86219	CN_928765			20	D2	62426597	30	0.241812	CN_901518
22	D2	37705253	8	0.844714	CN_928787			21	D2	9758742	30	0.548485	CN_220571
22	D2	41227226	8		CN_913521			21	D2	9965425	30	0.644827	CN_893753
22	D2	41229384	8		CN_913522			21	D2	13374733	30	0.860364	CN_890673
22	D2	41280435	8	0.0948643	CN_913541			21	D2	13471836	30	0.483041	CN_890690
22	I2	14432528	30	0.505706	CN_893777			22	D2	14432528	30		CN_893777
22	I2	14482342	30	0.15623	CN_893780			22	D2	14482342	30	0.716149	CN_893780
22	I2	14824877	30	0.0571986	CN_895738			22	D2	14824877	30	0.906608	CN_895738
22	I2	20145866	30	0.0408216	CN_900311			22	D2	20145866	30		CN_900311
22	I2	20175355	30	0.146675	CN_900337			22	D2	20175355	30		CN_900337
22	I2	21552291	30		CN_908700			22	D2	21552291	30	0.722373	CN_908700
22	I2	22613016	30	0.826832	CN_915233			22	D2	22613016	30	0.657999	CN_915233
22	I2	22674422	30	0.379934	CN_915262			22	D2	22674422	30	0.798177	CN_915262
22	I2	22680529	30	0.271275	CN_915263			22	D2	22680529	30	0.639631	CN_915263
22	I2	22683750	30	0.23242	CN_915265			22	D2	22683750	30	0.486413	CN_915265
22	I2	22725299	30	0.0763615	SNP_A-8321547	rs646467		22	D2	22725299	30	0.598443	SNP_A-8321547	rs646467
22	I2	22726814	30	0.0431961	CN_915281			22	D2	22726814	30	0.870247	CN_915281
22	I2	22731529	30	0.127263	CN_915282			22	D2	22731529	30	0.849197	CN_915282
22	I2	23993985	30	0.789998	CN_921937			22	D2	23993985	30	0.851878	CN_921937
22	I2	23994801	30	0.61695	CN_921938			22	D2	23994801	30	0.81496	CN_921938
22	I2	24014408	30	0.594531	CN_921942			22	D2	24014408	30	0.901659	CN_921942
22	I2	24248709	30	0.15048	SNP_A-8690643	rs680355		22	D2	24248709	30	0.762716	SNP_A-8690643	rs680355
22	I2	37693565	30	0.252472	CN_928765			22	D2	37693565	30	0.664751	CN_928765
22	I2	37705253	30	0.252472	CN_928787			22	D2	37705253	30	0.547085	CN_928787
22	I2	41227226	30	0.496092	CN_913521			22	D2	41227226	30		CN_913521
22	I2	41229384	30	0.504033	CN_913522			22	D2	41229384	30		CN_913522
22	I2	41280435	30	0.0838636	CN_913541			22	D2	41280435	30	0.196096	CN_913541
