# Supplementary material for: Genomic Copy Number Variants: Evidence for Association with Antibody Response to Anthrax Vaccine Adsorbed
Source: PLoS One. 2013 May 31;8(5):e64813. doi: 10.1371/journal.pone.0064813 (PMC3669407; doi:10.1371/journal.pone.0064813)
Supplement: Table S2 — Complete association results of all CNV tranisition points with early (8 weeks) and peak (30 weeks) antibody responses to anthrax vaccine in 200 African Americans. (XLSX) [file pone.0064813.s002.xlsx]

## Sheet: Insertion
African Americans
Chr	CNV type	pos	Early Response (week)	I2_p	ProbID	dbSNP		Chr	CNV type	pos	Peak Response (week)	I2_p	ProbID	dbSNP
1	I2	88465	8	0.701281	CN_502843			1	I2	51598	30	0.794315	CN_473963
1	I2	1617778	8	0.396584	CN_445741			1	I2	88465	30	0.970252	CN_502843
1	I2	1662463	8	0.396584	CN_440531			1	I2	1617778	30	0.347086	CN_445741
1	I2	12850443	8	0.891651	CN_450682			1	I2	1662463	30	0.347086	CN_440531
1	I2	16884037	8	0.641287	CN_451229			1	I2	12850443	30	0.873489	CN_450682
1	I2	16885372	8	0.650115	CN_451241			1	I2	16884037	30	0.294561	CN_451229
1	I2	16890117	8	0.869112	CN_451262			1	I2	16885372	30	0.509678	CN_451241
1	I2	16921066	8	0.480008	CN_452616			1	I2	16890117	30	0.316105	CN_451262
1	I2	16929044	8	0.795425	CN_452637			1	I2	16921066	30	0.365747	CN_452616
1	I2	16949054	8	0.542344	CN_008634			1	I2	16929044	30	0.751281	CN_452637
1	I2	16987299	8	0.753367	CN_434392			1	I2	16949054	30	0.740338	CN_008634
1	I2	17049632	8	0.508261	CN_435693			1	I2	16987299	30	0.567398	CN_434392
1	I2	17062591	8	0.178992	CN_435733			1	I2	17049632	30	0.846891	CN_435693
1	I2	17063449	8	0.250494	CN_435737			1	I2	17062591	30	0.637547	CN_435733
1	I2	17067742	8	0.160246	CN_008811			1	I2	17063449	30	0.447747	CN_435737
1	I2	17120985	8	0.246035	CN_438136			1	I2	17067742	30	0.447871	CN_008811
1	I2	17134834	8	0.150835	CN_439301			1	I2	17120985	30	0.707755	CN_438136
1	I2	17148828	8	0.0471368	CN_439356			1	I2	17134834	30	0.538254	CN_439301
1	I2	17150527	8	0.0133723	CN_008957			1	I2	17148828	30	0.0418786	CN_439356
1	I2	25465715	8	0.281551	CN_482242			1	I2	17150527	30	0.0269578	CN_008957
1	I2	25484039	8	0.159097	CN_020771			1	I2	25465715	30	0.0542833	CN_482242
1	I2	25488883	8	0.118738	CN_484321			1	I2	25484039	30	0.0252136	CN_020771
1	I2	25491627	8	0.118738	CN_484324			1	I2	25488883	30	0.0158671	CN_484321
1	I2	25519573	8	0.121808	CN_484336			1	I2	25491627	30	0.00860294	CN_484324
1	I2	25534799	8	0.922508	CN_484339			1	I2	25519573	30	0.0209276	CN_484336
1	I2	25535931	8	0.733802	CN_484341			1	I2	25534799	30	0.361746	CN_484339
1	I2	34875241	8		CN_489031			1	I2	25535931	30	0.669328	CN_484341
1	I2	34877078	8		CN_489046			1	I2	34875241	30		CN_489031
1	I2	72528701	8	0.185918	CN_517817			1	I2	34877078	30		CN_489046
1	I2	72535958	8	0.383407	CN_517824			1	I2	72528701	30	0.143885	CN_517817
1	I2	72541006	8	0.708552	CN_517825			1	I2	72535958	30	0.370522	CN_517824
1	I2	72541086	8	0.789952	CN_517826			1	I2	72541006	30	0.900569	CN_517825
1	I2	72541504	8	0.704383	CN_517827			1	I2	72541086	30	0.861678	CN_517826
1	I2	72543731	8	0.971862	CN_517829			1	I2	72541504	30	0.850128	CN_517827
1	I2	72561284	8	0.991335	CN_517845			1	I2	72543731	30	0.710505	CN_517829
1	I2	72583736	8	0.902356	CN_519942			1	I2	72561284	30	0.790598	CN_517845
1	I2	72584492	8	0.440009	SNP_A-8516738	rs11209948		1	I2	72583736	30	0.898143	CN_519942
1	I2	103910761	8	0.560543	CN_433518			1	I2	72584492	30	0.753685	SNP_A-8516738	rs11209948
1	I2	103957166	8	0.963594	CN_000930			1	I2	103910761	30	0.485749	CN_433518
1	I2	103965022	8	0.907235	CN_433540			1	I2	103957166	30	0.0962284	CN_000930
1	I2	103979561	8	0.724339	CN_433544			1	I2	103965022	30	0.0877403	CN_433540
1	I2	104023054	8	0.666336	CN_433553			1	I2	103979561	30	0.0180832	CN_433544
1	I2	104027091	8	0.666336	CN_433563			1	I2	104023054	30	0.134976	CN_433553
1	I2	104041212	8	0.765596	CN_433564			1	I2	104027091	30	0.134976	CN_433563
1	I2	104069745	8	0.674588	CN_434663			1	I2	104041212	30	0.516242	CN_433564
1	I2	105814277	8	0.675349	CN_439583			1	I2	104069745	30	0.444579	CN_434663
1	I2	105820728	8	0.0425491	CN_439585			1	I2	105814277	30	0.598093	CN_439583
1	I2	105823898	8	0.0431658	CN_439600			1	I2	105820728	30	0.0764188	CN_439585
1	I2	105826321	8	0.443578	SNP_A-8310560	rs10785749		1	I2	105823898	30	0.0772775	CN_439600
1	I2	109298377	8		CN_451797			1	I2	105826321	30	0.421102	SNP_A-8310560	rs10785749
1	I2	109299668	8	0.874694	CN_451809			1	I2	109298377	30		CN_451797
1	I2	110025907	8	0.0657072	CN_433576			1	I2	109299668	30	0.85151	CN_451809
1	I2	110027165	8	0.0996077	CN_433583			1	I2	110025907	30	0.110868	CN_433576
1	I2	110034497	8	0.337679	CN_433591			1	I2	110027165	30	0.382373	CN_433583
1	I2	110034560	8	0.488994	CN_433592			1	I2	110034497	30	0.602976	CN_433591
1	I2	110041701	8	0.341824	CN_433607			1	I2	110034560	30	0.816706	CN_433592
1	I2	110044476	8	0.448138	CN_433609			1	I2	110041701	30	0.861889	CN_433607
1	I2	110046521	8	0.00847839	CN_433610			1	I2	110044476	30	0.980264	CN_433609
1	I2	111178889	8	0.198559	CN_437277			1	I2	110046521	30	0.327582	CN_433610
1	I2	111179088	8	0.0764368	CN_437279			1	I2	111178889	30	0.397521	CN_437277
1	I2	111185495	8	0.208511	CN_437314			1	I2	111179088	30	0.244321	CN_437279
1	I2	111189749	8	0.198559	CN_437316			1	I2	111185495	30	0.39881	CN_437314
1	I2	112497197	8	0.287112	SNP_A-4261785	rs155655		1	I2	111189749	30	0.397521	CN_437316
1	I2	112497488	8	0.37479	CN_441079			1	I2	112497197	30	0.240307	SNP_A-4261785	rs155655
1	I2	112498913	8	0.354936	CN_441095			1	I2	112497488	30	0.365126	CN_441079
1	I2	112507741	8	0.965546	CN_442324			1	I2	112498913	30	0.267438	CN_441095
1	I2	147291426	8	0.906637	CN_441266			1	I2	112507741	30	0.702398	CN_442324
1	I2	147303148	8	0.43048	CN_005061			1	I2	147291426	30	0.53708	CN_441266
1	I2	147307826	8	0.436547	CN_441269			1	I2	147303148	30	0.337283	CN_005061
1	I2	147469502	8	0.63822	CN_441338			1	I2	147307826	30	0.236779	CN_441269
1	I2	147496467	8	0.74185	CN_441366			1	I2	147469502	30	0.541804	CN_441338
1	I2	147509287	8	0.767053	CN_441368			1	I2	147496467	30	0.850025	CN_441366
1	I2	147516071	8	0.777255	CN_005131			1	I2	147509287	30	0.750617	CN_441368
1	I2	147523315	8	0.997148	CN_442603			1	I2	147516071	30	0.750617	CN_005131
1	I2	147526040	8	0.833964	CN_005142			1	I2	147523315	30	0.656154	CN_442603
1	I2	147540169	8	0.770066	CN_005143			1	I2	147526040	30	0.59972	CN_005142
1	I2	147703466	8	0.149289	CN_442642			1	I2	147540169	30	0.264003	CN_005143
1	I2	150822151	8	0.406338	CN_452248			1	I2	147703466	30	0.280117	CN_442642
1	I2	150822330	8	0.517385	CN_452249			1	I2	150822151	30	0.780716	CN_452248
1	I2	150822419	8	0.406133	CN_452251			1	I2	150822330	30	0.846798	CN_452249
1	I2	150852902	8	0.508553	CN_453513			1	I2	150822419	30	0.841104	CN_452251
1	I2	150853218	8	0.746173	CN_453516			1	I2	150852902	30	0.768984	CN_453513
1	I2	151028547	8	0.0998314	CN_453607			1	I2	150853218	30	0.6734	CN_453516
1	I2	151028563	8	0.290514	CN_453608			1	I2	151028547	30	0.66843	CN_453607
1	I2	151035324	8	0.206625	CN_453640			1	I2	151028563	30	0.283877	CN_453608
1	I2	159905137	8	0.471747	CN_440251			1	I2	151035324	30	0.760869	CN_453640
1	I2	173063179	8		CN_443247			1	I2	159905137	30	0.200055	CN_440251
1	I2	173064310	8		CN_444479			1	I2	173063179	30		CN_443247
1	I2	194994473	8	0.930522	CN_465605			1	I2	173064310	30		CN_444479
1	I2	194997658	8	0.76242	CN_465606			1	I2	194994473	30	0.667053	CN_465605
1	I2	195005246	8	0.923461	CN_465609			1	I2	194997658	30	0.882282	CN_465606
1	I2	195016444	8	0.899887	CN_465632			1	I2	195005246	30	0.654383	CN_465609
1	I2	195016484	8	0.923461	CN_465634			1	I2	195016444	30	0.616786	CN_465632
1	I2	195024782	8	0.923461	CN_465643			1	I2	195016484	30	0.654383	CN_465634
1	I2	195037903	8	0.88628	CN_467731			1	I2	195024782	30	0.654383	CN_465643
1	I2	195050249	8	0.91558	CN_467732			1	I2	195037903	30	0.642194	CN_467731
1	I2	195068695	8	0.933037	CN_467775			1	I2	195050249	30	0.623936	CN_467732
1	I2	195079153	8	0.927742	CN_467779			1	I2	195068695	30	0.791896	CN_467775
1	I2	195083353	8	0.621335	CN_012651			1	I2	195079153	30	0.476994	CN_467779
1	I2	195089940	8	0.578889	CN_467781			1	I2	195083353	30	0.799609	CN_012651
1	I2	195171782	8	0.363837	CN_467816			1	I2	195089940	30	0.78264	CN_467781
1	I2	246798656	8	0.763024	SNP_A-8686718	rs3114107		1	I2	195171782	30	0.799772	CN_467816
1	I2	246815817	8	0.186238	CN_477707			1	I2	246798656	30		SNP_A-8686718	rs3114107
1	I2	246815842	8	0.225213	CN_020537			1	I2	246815817	30	0.520319	CN_477707
1	I2	246857002	8	0.470059	CN_477735			1	I2	246815842	30	0.569011	CN_020537
1	I2	246863836	8	0.678195	CN_477738			1	I2	246857002	30	0.72881	CN_477735
1	I2	246877269	8	0.288689	SNP_A-4289125	rs2387786		1	I2	246863836	30	0.96267	CN_477738
2	I2	4201042	8		CN_859457			1	I2	246877269	30	0.861605	SNP_A-4289125	rs2387786
2	I2	4201387	8		CN_859459			2	I2	4191739	30		CN_857286
2	I2	4201894	8		CN_859464			2	I2	4201042	30		CN_859457
2	I2	6225326	8		CN_857877			2	I2	4201387	30		CN_859459
2	I2	34552819	8	0.255209	SNP_A-8320969	rs7593687		2	I2	4201894	30		CN_859464
2	I2	34554898	8	0.262394	CN_841624			2	I2	6225326	30		CN_857877
2	I2	34555087	8	0.0124509	CN_841625			2	I2	34552819	30	0.262393	SNP_A-8320969	rs7593687
2	I2	34555129	8	0.00795264	CN_841626			2	I2	34554898	30	0.272625	CN_841624
2	I2	34562136	8	0.0250864	CN_841629			2	I2	34555087	30	0.234923	CN_841625
2	I2	34581371	8	0.0534822	CN_843759			2	I2	34555129	30	0.16608	CN_841626
2	I2	34590561	8	0.00661033	CN_843761			2	I2	34562136	30	0.142622	CN_841629
2	I2	34590667	8	0.00661033	SNP_A-8655625	rs6755618		2	I2	34581371	30	0.169065	CN_843759
2	I2	41091947	8	0.75763	CN_846151			2	I2	34590561	30	0.847702	CN_843761
2	I2	41099391	8	0.75763	CN_846172			2	I2	34590667	30	0.847702	SNP_A-8655625	rs6755618
2	I2	52607972	8	0.572225	CN_837539			2	I2	41091947	30	0.498237	CN_846151
2	I2	52612257	8	0.682217	CN_837545			2	I2	41099391	30	0.498237	CN_846172
2	I2	52619198	8	0.659156	CN_837563			2	I2	52607972	30	0.836397	CN_837539
2	I2	52635026	8	0.594504	CN_837573			2	I2	52612257	30	0.974493	CN_837545
2	I2	52635046	8	0.740984	CN_837575			2	I2	52619198	30	0.784735	CN_837563
2	I2	87777487	8		CN_856190			2	I2	52635026	30	0.763957	CN_837573
2	I2	88912182	8		CN_860704			2	I2	52635046	30	0.636932	CN_837575
2	I2	88914239	8		CN_862818			2	I2	87777487	30	0.102729	CN_856190
2	I2	88917167	8		CN_862825			2	I2	88912182	30		CN_860704
2	I2	88938918	8		CN_862857			2	I2	88914239	30		CN_862818
2	I2	88942380	8		CN_862858			2	I2	88917167	30		CN_862825
2	I2	88963448	8		CN_862872			2	I2	88938918	30		CN_862857
2	I2	89077597	8		CN_862930			2	I2	88942380	30		CN_862858
2	I2	89092654	8		CN_862936			2	I2	88963448	30		CN_862872
2	I2	89108516	8		CN_862941			2	I2	89077597	30		CN_862930
2	I2	89118793	8		CN_204605			2	I2	89092654	30		CN_862936
2	I2	89150453	8		CN_862949			2	I2	89108516	30		CN_862941
2	I2	89282353	8		CN_865077			2	I2	89118793	30		CN_204605
2	I2	89299567	8		CN_865080			2	I2	89150453	30		CN_862949
2	I2	89572001	8	0.4203	CN_865110			2	I2	89282353	30		CN_865077
2	I2	89612925	8	0.692652	CN_865115			2	I2	89299567	30		CN_865080
2	I2	89639248	8	0.755042	CN_865119			2	I2	89572001	30	0.566661	CN_865110
2	I2	89772125	8	0.472542	CN_867308			2	I2	89612925	30	0.832332	CN_865115
2	I2	89912071	8	0.588792	CN_867366			2	I2	89639248	30	0.513655	CN_865119
2	I2	106246527	8	0.159226	CN_807816			2	I2	89772125	30	0.412315	CN_867308
2	I2	106251789	8	0.159226	CN_807826			2	I2	89912071	30	0.186046	CN_867366
2	I2	129354948	8	0.868644	CN_823408			2	I2	106246527	30	0.725997	CN_807816
2	I2	129355706	8	0.868644	CN_823416			2	I2	106251789	30	0.725997	CN_807826
2	I2	129356785	8	0.868644	CN_823421			2	I2	129354948	30	0.614348	CN_823408
2	I2	129356799	8		CN_823422			2	I2	129355706	30	0.614348	CN_823416
2	I2	146580874	8	0.875185	CN_812894			2	I2	129356785	30	0.614348	CN_823421
2	I2	146581549	8	0.538059	CN_812898			2	I2	129356799	30		CN_823422
2	I2	146583404	8	0.468797	CN_812914			2	I2	146580874	30	0.137943	CN_812894
2	I2	180126456	8		CN_826761			2	I2	146581549	30	0.0589255	CN_812898
2	I2	180130382	8		CN_828825			2	I2	146583404	30	0.258759	CN_812914
2	I2	184502645	8		SNP_A-8361759	rs10173641		2	I2	180126456	30		CN_826761
2	I2	184510686	8		CN_818158			2	I2	180130382	30		CN_828825
2	I2	203004020	8	0.801583	CN_820705			2	I2	184502645	30		SNP_A-8361759	rs10173641
2	I2	203020446	8	0.801583	CN_820743			2	I2	184510686	30		CN_818158
2	I2	208063157	8		CN_847336			2	I2	203004020	30	0.675172	CN_820705
2	I2	208063423	8		CN_847338			2	I2	203020446	30	0.675172	CN_820743
2	I2	208067581	8		CN_847352			2	I2	208063157	30		CN_847336
2	I2	208067721	8		CN_847353			2	I2	208063423	30		CN_847338
2	I2	212894596	8		SNP_A-8556567	rs7559911		2	I2	208067581	30		CN_847352
2	I2	212900070	8		CN_838536			2	I2	208067721	30		CN_847353
2	I2	242564139	8		CN_856981			2	I2	212894596	30		SNP_A-8556567	rs7559911
2	I2	242683359	8	0.655407	CN_859189			2	I2	212900070	30		CN_838536
2	I2	242738129	8	0.655407	CN_859213			2	I2	242564139	30		CN_856981
3	I2	6628332	8		CN_1033458			2	I2	242683359	30	0.0795332	CN_859189
3	I2	37957112	8		SNP_A-8702654	rs7622209		2	I2	242738129	30	0.0795332	CN_859213
3	I2	37957465	8		SNP_A-8599263	rs9837352		3	I2	6626128	30		CN_1033443
3	I2	37961932	8		CN_1017297			3	I2	6628332	30		CN_1033458
3	I2	37962110	8		CN_1019397			3	I2	37957112	30		SNP_A-8702654	rs7622209
3	I2	46776821	8	0.820165	CN_1030789			3	I2	37957465	30		SNP_A-8599263	rs9837352
3	I2	46776965	8	0.93382	CN_1030790			3	I2	37961932	30		CN_1017297
3	I2	46824285	8	0.930511	CN_1032915			3	I2	37962110	30		CN_1019397
3	I2	46824593	8	0.407031	CN_1032916			3	I2	46776821	30	0.719698	CN_1030789
3	I2	53003415	8		SNP_A-2136119	rs2336721		3	I2	46776965	30	0.713577	CN_1030790
3	I2	53014319	8		CN_1028615			3	I2	46824285	30	0.715634	CN_1032915
3	I2	65164275	8		CN_1028894			3	I2	46824593	30	0.307119	CN_1032916
3	I2	65164359	8		CN_1028890			3	I2	53003415	30		SNP_A-2136119	rs2336721
3	I2	65185492	8		CN_1028939			3	I2	53014319	30		CN_1028615
3	I2	68814718	8	0.295918	CN_1046781			3	I2	65164275	30		CN_1028894
3	I2	68828854	8	0.691782	CN_1046784			3	I2	65164359	30		CN_1028890
3	I2	68830103	8	0.989653	CN_1046798			3	I2	65185492	30		CN_1028939
3	I2	75509797	8		CN_1015788			3	I2	68814718	30	0.32145	CN_1046781
3	I2	75545319	8	0.906082	CN_1015799			3	I2	68828854	30	0.69016	CN_1046784
3	I2	75597086	8	0.906082	SNP_A-8580270	rs7653202		3	I2	68830103	30	0.984907	CN_1046798
3	I2	75722584	8		SNP_A-2008845	rs7613806		3	I2	75509797	30		CN_1015788
3	I2	89477282	8	0.365474	CN_1020654			3	I2	75545319	30	0.987939	CN_1015799
3	I2	89499977	8		SNP_A-1868011	rs870900		3	I2	75597086	30	0.987939	SNP_A-8580270	rs7653202
3	I2	89502071	8		CN_1022788			3	I2	75722584	30		SNP_A-2008845	rs7613806
3	I2	100427148	8	0.604396	CN_945967			3	I2	89477282	30	0.66378	CN_1020654
3	I2	100432111	8	0.604396	CN_945994			3	I2	89499977	30		SNP_A-1868011	rs870900
3	I2	127194903	8		CN_991076			3	I2	89502071	30		CN_1022788
3	I2	127194960	8	0.813713	CN_991077			3	I2	100427148	30	0.536524	CN_945967
3	I2	127204552	8	0.813713	CN_991105			3	I2	100432111	30	0.536524	CN_945994
3	I2	129896851	8	0.236084	CN_1006363			3	I2	127194903	30		CN_991076
3	I2	131245549	8	0.255973	CN_978184			3	I2	127194960	30	0.228689	CN_991077
3	I2	131246388	8	0.226593	CN_978185			3	I2	127204552	30	0.228689	CN_991105
3	I2	131249017	8	0.109425	SNP_A-8323641	rs7355998		3	I2	129896851	30	0.0729088	CN_1006363
3	I2	131249276	8	0.0492369	CN_231937			3	I2	131245549	30	0.205173	CN_978184
3	I2	131258548	8	0.178996	CN_231940			3	I2	131246388	30	0.152549	CN_978185
3	I2	131268630	8	0.497787	CN_978189			3	I2	131249017	30	0.0902392	SNP_A-8323641	rs7355998
3	I2	131275465	8	0.376691	CN_978213			3	I2	131249276	30	0.218471	CN_231937
3	I2	131277782	8	0.264483	CN_980266			3	I2	131258548	30	0.186009	CN_231940
3	I2	131282357	8	0.392689	CN_980273			3	I2	131268630	30	0.310067	CN_978189
3	I2	131288926	8	0.106961	CN_980275			3	I2	131275465	30	0.193867	CN_978213
3	I2	131289614	8	0.0719982	CN_980276			3	I2	131277782	30	0.133319	CN_980266
3	I2	150446085	8		SNP_A-2235058	rs9833887		3	I2	131282357	30	0.0833672	CN_980273
3	I2	150450811	8		SNP_A-8642847	rs9869078		3	I2	131288926	30	0.266261	CN_980275
3	I2	163620294	8		CN_987529			3	I2	131289614	30	0.679845	CN_980276
3	I2	163625399	8		CN_987540			3	I2	150446085	30		SNP_A-2235058	rs9833887
3	I2	163995351	8	0.346421	CN_989748			3	I2	150450811	30		SNP_A-8642847	rs9869078
3	I2	163995786	8	0.705664	CN_237191			3	I2	163620294	30		CN_987529
3	I2	163997321	8	0.821256	CN_989753			3	I2	163625399	30		CN_987540
3	I2	164007552	8	0.799875	CN_989760			3	I2	163995351	30	0.616828	CN_989748
3	I2	164011324	8	0.756336	CN_989761			3	I2	163995786	30	0.111377	CN_237191
3	I2	164023184	8	0.756336	CN_989771			3	I2	163997321	30	0.0216684	CN_989753
3	I2	164028410	8	0.647261	CN_991813			3	I2	164007552	30	0.0127676	CN_989760
3	I2	164098609	8	0.875385	CN_991852			3	I2	164011324	30	0.00782083	CN_989761
3	I2	164106591	8	0.109793	CN_991857			3	I2	164023184	30	0.00782083	CN_989771
3	I2	164108689	8	0.700314	CN_991859			3	I2	164028410	30	0.00517969	CN_991813
3	I2	164109266	8	0.673268	CN_991860			3	I2	164098609	30	0.00694637	CN_991852
3	I2	164109297	8	0.724289	CN_991861			3	I2	164106591	30	0.00125184	CN_991857
3	I2	166524242	8		CN_1005005			3	I2	164108689	30	0.128737	CN_991859
3	I2	166564633	8		CN_1007109			3	I2	164109266	30	0.165483	CN_991860
3	I2	174723329	8	0.302374	CN_983441			3	I2	164109297	30	0.684441	CN_991861
3	I2	174772374	8		CN_983455			3	I2	166524242	30		CN_1005005
3	I2	177370753	8		CN_998713			3	I2	166564633	30		CN_1007109
3	I2	177397173	8	0.553601	CN_998739			3	I2	174723329	30	0.276773	CN_983441
3	I2	190846372	8		CN_1007702			3	I2	174772374	30		CN_983455
3	I2	190847332	8		CN_1007711			3	I2	177370753	30		CN_998713
3	I2	194360596	8	0.475021	CN_994743			3	I2	177397173	30	0.889102	CN_998739
3	I2	194363167	8	0.655651	CN_994748			3	I2	190846372	30		CN_1007702
3	I2	194365597	8	0.414094	CN_994757			3	I2	190847332	30		CN_1007711
3	I2	196868323	8	0.860086	CN_1007835			3	I2	194360596	30	0.743985	CN_994743
3	I2	196901834	8	0.31649	CN_1007841			3	I2	194363167	30	0.850152	CN_994748
3	I2	196907469	8	0.31649	CN_1007843			3	I2	194365597	30	0.768448	CN_994757
3	I2	196932593	8	0.325676	CN_1007865			3	I2	196868323	30	0.691518	CN_1007835
3	I2	196941719	8	0.293088	CN_1007871			3	I2	196901834	30	0.0294926	CN_1007841
3	I2	196950537	8	0.590405	CN_1007878			3	I2	196907469	30	0.0294926	CN_1007843
3	I2	196960434	8	0.934324	CN_1007880			3	I2	196932593	30	0.0264359	CN_1007865
4	I2	8979788	8	0.711794	SNP_A-8539013	rs10032245		3	I2	196941719	30	0.00595151	CN_1007871
4	I2	9070328	8	0.521008	CN_1116570			3	I2	196950537	30	0.0214368	CN_1007878
4	I2	9095185	8	0.13619	CN_1083646			3	I2	196960434	30	0.0822992	CN_1007880
4	I2	9823258	8	0.972872	SNP_A-8620297	rs728663		4	I2	2281	30	0.520801	CN_1062298
4	I2	9832514	8	0.861671	CN_1088266			4	I2	8979788	30	0.724775	SNP_A-8539013	rs10032245
4	I2	9832726	8	0.861671	CN_1088267			4	I2	9070328	30	0.592018	CN_1116570
4	I2	9837881	8	0.846718	CN_1090366			4	I2	9095185	30	0.119946	CN_1083646
4	I2	9839910	8	0.910353	CN_1090389			4	I2	9823258	30	0.50749	SNP_A-8620297	rs728663
4	I2	9840001	8	0.910353	CN_1090390			4	I2	9832514	30	0.257425	CN_1088266
4	I2	9840596	8	0.910353	CN_1090395			4	I2	9832726	30	0.257425	CN_1088267
4	I2	9843312	8	0.742879	CN_1090405			4	I2	9837881	30	0.325862	CN_1090366
4	I2	9843364	8	0.504757	CN_1090406			4	I2	9839910	30	0.360395	CN_1090389
4	I2	9843706	8	0.493754	CN_1090412			4	I2	9840001	30	0.360395	CN_1090390
4	I2	9844264	8	0.850888	CN_1090409			4	I2	9840596	30	0.360395	CN_1090395
4	I2	9844366	8	0.692691	CN_1090411			4	I2	9843312	30	0.65639	CN_1090405
4	I2	9845240	8	0.0719783	SNP_A-8499310	rs741077		4	I2	9843364	30	0.562819	CN_1090406
4	I2	10001452	8	0.309327	SNP_A-4272761	rs4698045		4	I2	9843706	30	0.524047	CN_1090412
4	I2	10002252	8	0.309327	CN_1025152			4	I2	9844264	30	0.645573	CN_1090409
4	I2	10007416	8	0.309327	CN_1025167			4	I2	9844366	30	0.593991	CN_1090411
4	I2	10009766	8	0.309327	CN_1025185			4	I2	9845240	30	0.63693	SNP_A-8499310	rs741077
4	I2	10011816	8	0.309327	CN_1025192			4	I2	10001452	30	0.0721689	SNP_A-4272761	rs4698045
4	I2	20981101	8		CN_1073231			4	I2	10002252	30	0.0721689	CN_1025152
4	I2	20985949	8		CN_1073243			4	I2	10007416	30	0.0721689	CN_1025167
4	I2	34455255	8	0.510526	CN_1077979			4	I2	10009766	30	0.0721689	CN_1025185
4	I2	34462895	8	0.558925	CN_1077986			4	I2	10011816	30	0.0721689	CN_1025192
4	I2	34495606	8	0.68927	CN_1078017			4	I2	20981101	30		CN_1073231
4	I2	34497735	8	0.414497	CN_1078018			4	I2	20985949	30		CN_1073243
4	I2	34501120	8	0.569565	CN_1078020			4	I2	34455255	30	0.124718	CN_1077979
4	I2	64380064	8	0.382069	CN_1052052			4	I2	34462895	30	0.78744	CN_1077986
4	I2	64390853	8	0.722954	CN_1052079			4	I2	34495606	30	0.790491	CN_1078017
4	I2	69043083	8	0.453871	CN_1109545			4	I2	34497735	30	0.926613	CN_1078018
4	I2	69049737	8	0.339638	CN_1109546			4	I2	34501120	30	0.959586	CN_1078020
4	I2	69057536	8	0.098487	CN_278018			4	I2	64380064	30	0.012475	CN_1052052
4	I2	69072887	8	0.284766	CN_278022			4	I2	64390853	30	0.195325	CN_1052079
4	I2	69118019	8	0.523504	CN_1109575			4	I2	69043083	30	0.111099	CN_1109545
4	I2	69118497	8	0.532652	CN_1109577			4	I2	69049737	30	0.211775	CN_1109546
4	I2	69168574	8	0.676281	CN_1111670			4	I2	69057536	30	0.114202	CN_278018
4	I2	69171930	8	0.450198	CN_1111671			4	I2	69072887	30	0.0713804	CN_278022
4	I2	69187710	8	0.901521	CN_1111674			4	I2	69118019	30	0.0435162	CN_1109575
4	I2	69188929	8	0.682573	CN_1111675			4	I2	69118497	30	0.0502449	CN_1109577
4	I2	69234339	8	0.912815	CN_1111680			4	I2	69168574	30	0.0545104	CN_1111670
4	I2	70158099	8	0.854011	CN_1113955			4	I2	69171930	30	0.0459796	CN_1111671
4	I2	70162233	8	0.0577355	CN_1113956			4	I2	69187710	30	0.68016	CN_1111674
4	I2	70163001	8	0.0288409	CN_1113958			4	I2	69188929	30	0.551692	CN_1111675
4	I2	70177963	8	0.0122965	CN_1113967			4	I2	69234339	30	0.286418	CN_1111680
4	I2	70183466	8	0.0110752	CN_1113969			4	I2	70158099	30	0.560603	CN_1113955
4	I2	70264023	8	0.0101146	CN_1116059			4	I2	70162233	30	0.176752	CN_1113956
4	I2	70266713	8	0.0101146	CN_1116061			4	I2	70163001	30	0.13371	CN_1113958
4	I2	70270740	8	0.0621956	CN_1116064			4	I2	70177963	30	0.173994	CN_1113967
4	I2	87195118	8		CN_1094575			4	I2	70183466	30	0.164759	CN_1113969
4	I2	87199113	8		CN_1094593			4	I2	70264023	30	0.157822	CN_1116059
4	I2	108285200	8	0.365474	CN_1034256			4	I2	70266713	30	0.157822	CN_1116061
4	I2	108295982	8		CN_256891			4	I2	70270740	30	0.0752495	CN_1116064
4	I2	115394772	8	0.361276	CN_1016937			4	I2	87195118	30		CN_1094575
4	I2	115401624	8	0.16461	CN_1016957			4	I2	87199113	30		CN_1094593
4	I2	116392060	8		SNP_A-8713422	rs1876478		4	I2	108285200	30	0.66378	CN_1034256
4	I2	116395574	8	0.201797	CN_1023241			4	I2	108295982	30		CN_256891
4	I2	122501918	8	0.862255	CN_1032209			4	I2	115394772	30	0.703921	CN_1016937
4	I2	122501933	8	0.862255	CN_1032210			4	I2	115401624	30	0.297797	CN_1016957
4	I2	122504585	8	0.862255	SNP_A-2122705	rs1513708		4	I2	116392060	30		SNP_A-8713422	rs1876478
4	I2	138308997	8		CN_1072057			4	I2	116395574	30	0.502952	CN_1023241
4	I2	138311553	8		CN_1072060			4	I2	122501918	30	0.754541	CN_1032209
4	I2	138311870	8		CN_1072061			4	I2	122501933	30	0.754541	CN_1032210
4	I2	138314571	8		CN_1072077			4	I2	122504585	30	0.754541	SNP_A-2122705	rs1513708
4	I2	152095759	8		CN_264075			4	I2	138308997	30		CN_1072057
4	I2	152103760	8		CN_1081154			4	I2	138311553	30		CN_1072060
4	I2	153010983	8		SNP_A-1938312	rs17028001		4	I2	138311870	30		CN_1072061
4	I2	153012341	8	0.116063	CN_1050394			4	I2	138314571	30		CN_1072077
4	I2	161273041	8		CN_1063713			4	I2	152095759	30		CN_264075
4	I2	161286565	8		SNP_A-1979613	rs17328339		4	I2	152103760	30		CN_1081154
4	I2	161290239	8		CN_1063747			4	I2	153010983	30		SNP_A-1938312	rs17028001
4	I2	162099468	8		CN_1068216			4	I2	153012341	30	0.181792	CN_1050394
4	I2	162099574	8		CN_1068214			4	I2	161273041	30		CN_1063713
4	I2	162104050	8		CN_1068232			4	I2	161286565	30		SNP_A-1979613	rs17328339
4	I2	162104369	8		CN_1070305			4	I2	161290239	30		CN_1063747
4	I2	172611459	8	0.258254	CN_1061791			4	I2	162099468	30		CN_1068216
4	I2	172614508	8	0.459798	CN_1061801			4	I2	162099574	30		CN_1068214
4	I2	173225723	8	0.152494	CN_1064071			4	I2	162104050	30		CN_1068232
4	I2	173226108	8	0.145895	CN_1064077			4	I2	162104369	30		CN_1070305
4	I2	173232554	8	0.332186	CN_1064081			4	I2	172611459	30	0.303266	CN_1061791
5	I2	770379	8	0.573965	CN_1139858			4	I2	172614508	30	0.458696	CN_1061801
5	I2	814016	8	0.901327	CN_1126565			4	I2	173225723	30	0.236137	CN_1064071
5	I2	826568	8	0.968538	CN_1133287			4	I2	173226108	30	0.230843	CN_1064077
5	I2	862806	8	0.191846	CN_1153375			4	I2	173232554	30	0.42516	CN_1064081
5	I2	870850	8	0.16921	CN_1122212			5	I2	751371	30	0.251538	CN_1128686
5	I2	878653	8	0.098886	CN_1126668			5	I2	770379	30	0.43032	CN_1139858
5	I2	886628	8	0.0203496	CN_1131184			5	I2	814016	30	0.590704	CN_1126565
5	I2	7230338	8		SNP_A-8627731	rs4235567		5	I2	826568	30	0.62064	CN_1133287
5	I2	8755522	8		SNP_A-8673294	rs6875808		5	I2	862806	30	0.0653125	CN_1153375
5	I2	8800142	8	0.304039	SNP_A-4285780	rs156457		5	I2	870850	30	0.0290703	CN_1122212
5	I2	12868780	8	0.91502	CN_1086683			5	I2	878653	30	0.0420809	CN_1126668
5	I2	12873076	8	0.91502	CN_1086703			5	I2	886628	30	0.00273259	CN_1131184
5	I2	15773597	8		CN_1104892			5	I2	7230338	30		SNP_A-8627731	rs4235567
5	I2	17644656	8		CN_1136343			5	I2	8755522	30		SNP_A-8673294	rs6875808
5	I2	17675249	8		CN_1138568			5	I2	8800142	30	0.0303075	SNP_A-4285780	rs156457
5	I2	57361784	8	0.223787	CN_1148306			5	I2	12868780	30	0.649957	CN_1086683
5	I2	57361920	8	0.223787	CN_1148304			5	I2	12873076	30	0.649957	CN_1086703
5	I2	57369290	8	0.1801	CN_1148336			5	I2	15773597	30		CN_1104892
5	I2	57992583	8	0.14515	CN_1150649			5	I2	17644656	30		CN_1136343
5	I2	57994889	8	0.97296	CN_1152754			5	I2	17675249	30		CN_1138568
5	I2	97074222	8		SNP_A-8602968	rs2914928		5	I2	57361784	30	0.19661	CN_1148306
5	I2	97075856	8		SNP_A-8475882	rs2163157		5	I2	57361920	30	0.19661	CN_1148304
5	I2	97125440	8		CN_1140334			5	I2	57369290	30	0.207734	CN_1148336
5	I2	117416321	8		CN_1095169			5	I2	57992583	30		CN_1150649
5	I2	151495579	8		CN_1104742			5	I2	57994889	30	0.836853	CN_1152754
5	I2	151498544	8		CN_1104746			5	I2	97074222	30		SNP_A-8602968	rs2914928
5	I2	155409350	8		CN_1091696			5	I2	97075856	30		SNP_A-8475882	rs2163157
5	I2	155415307	8		CN_1091706			5	I2	97125440	30		CN_1140334
5	I2	180311316	8	0.608021	CN_295757			5	I2	117416321	30		CN_1095169
5	I2	180350709	8	0.377347	CN_1120920			5	I2	151495579	30		CN_1104742
6	I2	239837	8	0.804698	CN_1179771			5	I2	151498544	30		CN_1104746
6	I2	247306	8	0.780899	CN_1184148			5	I2	155409350	30		CN_1091696
6	I2	326149	8	0.222207	CN_1175494			5	I2	155415307	30		CN_1091706
6	I2	327559	8	0.477385	SNP_A-8544909	rs7773324		5	I2	180311316	30	0.474653	CN_295757
6	I2	26845011	8	0.695297	CN_1159998			5	I2	180350709	30	0.978162	CN_1120920
6	I2	26862372	8	0.299437	CN_1160009			6	I2	202353	30	0.327476	CN_1159810
6	I2	29958359	8	0.625023	CN_1173230			6	I2	239837	30	0.359213	CN_1179771
6	I2	29979615	8	0.999837	SNP_A-4302083	rs9468653		6	I2	247306	30	0.260856	CN_1184148
6	I2	30009555	8	0.999837	CN_1173243			6	I2	326149	30	0.102413	CN_1175494
6	I2	30012844	8	0.999837	SNP_A-8506415	rs2523998		6	I2	327559	30	0.235232	SNP_A-8544909	rs7773324
6	I2	31394255	8	0.775413	CN_1173314			6	I2	26845011	30	0.504144	CN_1159998
6	I2	31404430	8	0.775413	CN_1173323			6	I2	26862372	30	0.318562	CN_1160009
6	I2	32560779	8	0.656445	CN_1175483			6	I2	29958359	30	0.00587352	CN_1173230
6	I2	32562253	8	0.441818	CN_1175484			6	I2	29979615	30	0.0212629	SNP_A-4302083	rs9468653
6	I2	32564661	8	0.635778	CN_1175486			6	I2	30009555	30	0.0212629	CN_1173243
6	I2	32577897	8	0.238828	CN_1175489			6	I2	30012844	30	0.0212629	SNP_A-8506415	rs2523998
6	I2	32582919	8	0.0948959	CN_1175492			6	I2	31394255	30	0.0111902	CN_1173314
6	I2	32599282	8	0.197584	CN_1175497			6	I2	31404430	30	0.0111902	CN_1173323
6	I2	32652287	8	0.255088	CN_1175516			6	I2	32560779	30	0.597422	CN_1175483
6	I2	32678343	8	0.707638	CN_1175519			6	I2	32562253	30	0.701789	CN_1175484
6	I2	66456203	8		CN_1206513			6	I2	32564661	30	0.907773	CN_1175486
6	I2	66460573	8		CN_1206528			6	I2	32577897	30	0.552767	CN_1175489
6	I2	67064983	8		SNP_A-8349198	rs9345808		6	I2	32582919	30	0.202844	CN_1175492
6	I2	67065532	8		SNP_A-4249791	rs10440810		6	I2	32599282	30	0.127989	CN_1175497
6	I2	67097634	8	0.683483	CN_1210887			6	I2	32652287	30	0.047848	CN_1175516
6	I2	67105350	8	0.582255	SNP_A-1798466	rs1708561		6	I2	32678343	30	0.249225	CN_1175519
6	I2	77496587	8	0.159613	SNP_A-2026216	rs4348275		6	I2	66456203	30		CN_1206513
6	I2	77499938	8	0.350078	CN_1197995			6	I2	66460573	30		CN_1206528
6	I2	77509523	8	0.348877	SNP_A-8388258	rs9447777		6	I2	67064983	30		SNP_A-8349198	rs9345808
6	I2	79019608	8	0.495132	CN_1206810			6	I2	67065532	30		SNP_A-4249791	rs10440810
6	I2	79025784	8	0.650582	CN_1206812			6	I2	67097634	30	0.787066	CN_1210887
6	I2	79028416	8	0.461101	CN_1206813			6	I2	67105350	30	0.715571	SNP_A-1798466	rs1708561
6	I2	79035831	8	0.365951	CN_1206834			6	I2	77496587	30	0.693187	SNP_A-2026216	rs4348275
6	I2	79044205	8	0.274602	SNP_A-8424000	rs1093592		6	I2	77499938	30	0.851953	CN_1197995
6	I2	79051809	8	0.379036	CN_1206843			6	I2	77509523	30	0.852886	SNP_A-8388258	rs9447777
6	I2	79070720	8	0.910422	CN_1206867			6	I2	79019608	30	0.296288	CN_1206810
6	I2	79070735	8	0.910425	CN_1206868			6	I2	79025784	30	0.614045	CN_1206812
6	I2	79071059	8	0.910425	CN_1206872			6	I2	79028416	30	0.699375	CN_1206813
6	I2	79083405	8	0.856168	SNP_A-2084968	rs818283		6	I2	79035831	30	0.45882	CN_1206834
6	I2	79083847	8	0.592618	CN_1208972			6	I2	79044205	30	0.419038	SNP_A-8424000	rs1093592
6	I2	79084489	8	0.985176	CN_1208976			6	I2	79051809	30	0.209669	CN_1206843
6	I2	79089311	8	0.836525	CN_1208977			6	I2	79070720	30	0.344903	CN_1206867
6	I2	79091904	8	0.714479	CN_330453			6	I2	79070735	30	0.342925	CN_1206868
6	I2	79095953	8	0.267436	SNP_A-8418329	rs818316		6	I2	79071059	30	0.342925	CN_1206872
6	I2	81340908	8		CN_1220081			6	I2	79083405	30	0.375605	SNP_A-2084968	rs818283
6	I2	81346253	8		CN_1220112			6	I2	79083847	30	0.195737	CN_1208972
6	I2	93632587	8		CN_1218089			6	I2	79084489	30	0.444092	CN_1208976
6	I2	93635351	8		CN_1218119			6	I2	79089311	30	0.709838	CN_1208977
6	I2	103844669	8	0.628611	CN_1144801			6	I2	79091904	30	0.48538	CN_330453
6	I2	103868754	8	0.329285	CN_1144843			6	I2	79095953	30	0.562326	SNP_A-8418329	rs818316
6	I2	103872163	8	0.560125	CN_1144844			6	I2	81340908	30		CN_1220081
6	I2	124477640	8		SNP_A-8504800	rs1040930		6	I2	81346253	30		CN_1220112
6	I2	124503388	8		CN_1156505			6	I2	93632587	30		CN_1218089
6	I2	168078127	8	0.0356331	SNP_A-1906339	rs2340910		6	I2	93635351	30		CN_1218119
7	I2	97240411	8		CN_1259460			6	I2	103844669	30	0.279598	CN_1144801
7	I2	109224328	8	0.965799	CN_1196516			6	I2	103868754	30	0.197048	CN_1144843
7	I2	109225010	8	0.97949	CN_1196531			6	I2	103872163	30	0.243384	CN_1144844
7	I2	109228480	8	0.40195	CN_1196544			6	I2	124477640	30		SNP_A-8504800	rs1040930
7	I2	109228865	8	0.406989	CN_1196539			6	I2	124503388	30		CN_1156505
7	I2	109241146	8	0.68342	CN_1196549			6	I2	168078127	30	0.398677	SNP_A-1906339	rs2340910
7	I2	109241218	8	0.68342	CN_1196550			7	I2	97233396	30		CN_1259447
7	I2	125832718	8	0.184203	CN_1196956			7	I2	97240411	30		CN_1259460
7	I2	125833851	8	0.184203	CN_1196966			7	I2	109224328	30	0.440174	CN_1196516
7	I2	133435717	8	0.0745886	CN_1205874			7	I2	109225010	30	0.215167	CN_1196531
7	I2	133435735	8	0.122491	CN_1205878			7	I2	109228480	30	0.228514	CN_1196544
7	I2	133440983	8	0.0851736	CN_1205896			7	I2	109228865	30	0.23151	CN_1196539
7	I2	133446174	8	0.0576415	CN_1205901			7	I2	109241146	30	0.913762	CN_1196549
7	I2	133449712	8	0.561754	CN_1205908			7	I2	109241218	30	0.913762	CN_1196550
7	I2	133449737	8	0.476727	CN_1205909			7	I2	125832718	30	0.0629987	CN_1196956
7	I2	141416112	8	0.790415	CN_1221383			7	I2	125833851	30	0.0629987	CN_1196966
7	I2	141416598	8	0.306563	CN_1221386			7	I2	133435717	30	0.173606	CN_1205874
7	I2	141436672	8	0.306563	CN_1221420			7	I2	133435735	30	0.62903	CN_1205878
7	I2	141438576	8	0.306563	CN_1221421			7	I2	133440983	30	0.398653	CN_1205896
7	I2	141693581	8	0.798385	CN_1223592			7	I2	133446174	30	0.408614	CN_1205901
7	I2	141693868	8	0.80255	CN_1223596			7	I2	133449712	30	0.700026	CN_1205908
7	I2	141694120	8	0.881659	CN_1223597			7	I2	133449737	30	0.740025	CN_1205909
7	I2	141699450	8	0.80641	CN_1223600			7	I2	141416112	30	0.426882	CN_1221383
7	I2	141704838	8	0.820974	CN_1223613			7	I2	141416598	30	0.369147	CN_1221386
7	I2	141704901	8	0.998509	CN_1223614			7	I2	141436672	30	0.369147	CN_1221420
7	I2	141707543	8	0.962671	CN_1223620			7	I2	141438576	30	0.369147	CN_1221421
7	I2	141711917	8	0.962671	CN_1223625			7	I2	141693581	30	0.943693	CN_1223592
7	I2	141712460	8	0.78957	CN_1223626			7	I2	141693868	30	0.818318	CN_1223596
7	I2	141712586	8	0.800717	CN_1223627			7	I2	141694120	30	0.806477	CN_1223597
7	I2	141715788	8	0.86294	CN_340606			7	I2	141699450	30	0.262876	CN_1223600
7	I2	142156294	8	0.872164	CN_1190737			7	I2	141704838	30	0.250024	CN_1223613
7	I2	142164788	8	0.99279	CN_1192823			7	I2	141704901	30	0.313915	CN_1223614
7	I2	142167486	8	0.979551	CN_1192844			7	I2	141707543	30	0.359088	CN_1223620
7	I2	142933203	8	0.771104	CN_1197296			7	I2	141711917	30	0.359088	CN_1223625
7	I2	143039363	8	0.198414	CN_1197330			7	I2	141712460	30	0.442211	CN_1223626
7	I2	143075149	8	0.402266	CN_1197346			7	I2	141712586	30	0.829144	CN_1223627
7	I2	143163931	8	0.18187	CN_1197387			7	I2	141715788	30	0.49101	CN_340606
7	I2	143178205	8	0.0663671	CN_1199472			7	I2	142156294	30	0.530389	CN_1190737
7	I2	143527185	8	0.428633	CN_1201736			7	I2	142164788	30	0.616217	CN_1192823
7	I2	143535212	8	0.36058	CN_1201737			7	I2	142167486	30	0.848937	CN_1192844
7	I2	143542557	8	0.606973	CN_1201741			7	I2	142933203	30	0.141488	CN_1197296
7	I2	143548534	8	0.933438	CN_1201744			7	I2	143039363	30	0.0402332	CN_1197330
7	I2	143558740	8	0.634501	CN_1201745			7	I2	143075149	30	0.128941	CN_1197346
7	I2	143682164	8	0.904204	CN_1201781			7	I2	143163931	30	0.231895	CN_1197387
7	I2	143697880	8	0.731808	CN_1201782			7	I2	143178205	30	0.215753	CN_1199472
7	I2	158819765	8		CN_1219561			7	I2	143527185	30	0.698678	CN_1201736
8	I2	2246765	8		CN_1260908			7	I2	143535212	30	0.519911	CN_1201737
8	I2	3774468	8		SNP_A-2224635	rs41330046		7	I2	143542557	30	0.773999	CN_1201741
8	I2	3777514	8		CN_1274686			7	I2	143548534	30	0.935091	CN_1201744
8	I2	3984471	8	0.315757	CN_1285979			7	I2	143558740	30	0.606254	CN_1201745
8	I2	5586134	8	0.999834	CN_1295196			7	I2	143682164	30	0.418704	CN_1201781
8	I2	5591903	8		SNP_A-8487761	rs1635664		7	I2	143697880	30	0.938361	CN_1201782
8	I2	6813673	8		CN_1295476			7	I2	158819765	30		CN_1219561
8	I2	7141477	8		CN_1277610			8	I2	2242045	30		CN_1260879
8	I2	7181231	8	0.17513	CN_373446			8	I2	2246765	30		CN_1260908
8	I2	7202021	8	0.163084	CN_1279880			8	I2	3774468	30		SNP_A-2224635	rs41330046
8	I2	7225313	8	0.165264	CN_1282086			8	I2	3777514	30		CN_1274686
8	I2	7225429	8	0.151469	CN_1282087			8	I2	3984471	30	0.0361273	CN_1285979
8	I2	7237790	8	0.202516	CN_1282128			8	I2	5586134	30	0.0163975	CN_1295196
8	I2	7254775	8	0.488617	CN_1282195			8	I2	5591903	30		SNP_A-8487761	rs1635664
8	I2	7825372	8	0.620106	CN_1277771			8	I2	6813673	30		CN_1295476
8	I2	7836800	8	0.738008	CN_1277801			8	I2	7141477	30		CN_1277610
8	I2	7847301	8	0.829808	CN_1277844			8	I2	7181231	30	0.086177	CN_373446
8	I2	7847316	8	0.842419	CN_1277845			8	I2	7202021	30	0.0768401	CN_1279880
8	I2	7903572	8	0.124888	CN_1282263			8	I2	7225313	30	0.676264	CN_1282086
8	I2	9093777	8		CN_1280300			8	I2	7225429	30	0.699357	CN_1282087
8	I2	12025135	8	0.702763	CN_1246627			8	I2	7237790	30	0.0367708	CN_1282128
8	I2	12260380	8	0.0422196	CN_1260053			8	I2	7254775	30	0.1005	CN_1282195
8	I2	12276652	8	0.0921902	CN_1260103			8	I2	7825372	30	0.142157	CN_1277771
8	I2	12284206	8	0.130343	CN_360899			8	I2	7836800	30	0.259274	CN_1277801
8	I2	12285893	8	0.108163	SNP_A-2157517	rs2739979		8	I2	7847301	30	0.247248	CN_1277844
8	I2	12291857	8	0.0682623	CN_1228543			8	I2	7847316	30	0.0899302	CN_1277845
8	I2	12305298	8	0.988515	CN_1228587			8	I2	7903572	30	0.597519	CN_1282263
8	I2	12356009	8	0.786077	CN_1264685			8	I2	9093777	30		CN_1280300
8	I2	12487426	8	0.891324	CN_1271468			8	I2	12025135	30	0.409643	CN_1246627
8	I2	13659088	8		CN_1269418			8	I2	12260380	30	0.404878	CN_1260053
8	I2	13696093	8		CN_1271701			8	I2	12276652	30	0.269893	CN_1260103
8	I2	16306606	8		CN_1260802			8	I2	12284206	30	0.328377	CN_360899
8	I2	16319032	8		CN_1260819			8	I2	12285893	30	0.380049	SNP_A-2157517	rs2739979
8	I2	25030360	8	0.172595	CN_1274451			8	I2	12291857	30	0.222454	CN_1228543
8	I2	25030439	8	0.166216	CN_1274453			8	I2	12305298	30	0.170129	CN_1228587
8	I2	25031417	8	0.0330431	CN_1274455			8	I2	12356009	30	0.212294	CN_1264685
8	I2	25040250	8	0.231981	SNP_A-2068623	rs6984321		8	I2	12487426	30	0.160858	CN_1271468
8	I2	39354760	8	0.768539	CN_1283685			8	I2	13659088	30		CN_1269418
8	I2	39365832	8	0.357729	CN_1283687			8	I2	13696093	30		CN_1271701
8	I2	39370129	8	0.561108	CN_1283689			8	I2	16306606	30		CN_1260802
8	I2	39411253	8	0.727674	CN_1283706			8	I2	16319032	30		CN_1260819
8	I2	39438370	8	0.733533	CN_1283713			8	I2	25030360	30	0.861689	CN_1274451
8	I2	39440989	8	0.694626	CN_1283714			8	I2	25030439	30	0.734968	CN_1274453
8	I2	39443060	8	0.731651	CN_1283715			8	I2	25031417	30	0.79316	CN_1274455
8	I2	39452128	8	0.715261	CN_1283719			8	I2	25040250	30	0.639229	SNP_A-2068623	rs6984321
8	I2	39489631	8	0.525124	CN_1283734			8	I2	39354760	30	0.968735	CN_1283685
8	I2	39498824	8	0.613012	CN_1283737			8	I2	39365832	30	0.731462	CN_1283687
8	I2	39504351	8	0.919539	CN_1283742			8	I2	39370129	30	0.898755	CN_1283689
8	I2	39506122	8	0.992166	CN_1283743			8	I2	39411253	30	0.461787	CN_1283706
8	I2	39507456	8	0.735494	CN_1283744			8	I2	39438370	30	0.492658	CN_1283713
8	I2	40302954	8	0.519551	CN_1290420			8	I2	39440989	30	0.597611	CN_1283714
8	I2	40308668	8	0.968107	CN_1290450			8	I2	39443060	30	0.47263	CN_1283715
8	I2	40312067	8	0.968594	SNP_A-8282455	rs2341979		8	I2	39452128	30	0.524529	CN_1283719
8	I2	85425438	8		CN_1282409			8	I2	39489631	30	0.851314	CN_1283734
8	I2	85431221	8		CN_1282424			8	I2	39498824	30	0.863293	CN_1283737
8	I2	112363455	8	0.334121	CN_1235160			8	I2	39504351	30	0.879376	CN_1283742
8	I2	112364436	8	0.334121	CN_1235168			8	I2	39506122	30	0.707011	CN_1283743
8	I2	115703663	8	0.446532	CN_1255367			8	I2	39507456	30	0.557207	CN_1283744
8	I2	115710907	8	0.446532	CN_1255396			8	I2	40302954	30	0.376401	CN_1290420
9	I2	24507682	8		CN_1304176			8	I2	40308668	30	0.576883	CN_1290450
9	I2	43412533	8	0.578013	CN_1322494			8	I2	40312067	30	0.541587	SNP_A-8282455	rs2341979
9	I2	43445848	8	0.865331	CN_1322496			8	I2	85425438	30		CN_1282409
9	I2	43542722	8	0.446014	CN_1322511			8	I2	85431221	30		CN_1282424
9	I2	43552158	8	0.322531	CN_1322512			8	I2	112363455	30	0.867287	CN_1235160
9	I2	43575109	8	0.302146	CN_1322514			8	I2	112364436	30	0.867287	CN_1235168
9	I2	43645248	8	0.27708	CN_1322530			8	I2	115703663	30	0.741081	CN_1255367
9	I2	43666998	8	0.27708	CN_1322533			8	I2	115710907	30	0.741081	CN_1255396
9	I2	43720905	8	0.288005	CN_1322542			9	I2	24493816	30		CN_1304163
9	I2	43740182	8	0.526377	CN_1322546			9	I2	24507682	30		CN_1304176
9	I2	44181813	8	0.370198	CN_1322576			9	I2	43412533	30	0.794269	CN_1322494
9	I2	44183430	8	0.830757	CN_1322577			9	I2	43445848	30	0.794269	CN_1322496
9	I2	44184876	8	0.387181	CN_1322578			9	I2	43542722	30	0.361322	CN_1322511
9	I2	44190849	8	0.12112	CN_1322579			9	I2	43552158	30	0.379753	CN_1322512
9	I2	44195483	8	0.110848	CN_1322581			9	I2	43575109	30	0.225084	CN_1322514
9	I2	44213237	8	0.193867	CN_389045			9	I2	43645248	30	0.205562	CN_1322530
9	I2	44325975	8	0.943684	CN_1322594			9	I2	43666998	30	0.205562	CN_1322533
9	I2	44336695	8	0.608605	CN_1322595			9	I2	43720905	30	0.20855	CN_1322542
9	I2	44409324	8	0.504008	CN_1322604			9	I2	43740182	30	0.602912	CN_1322546
9	I2	44569219	8	0.113755	CN_1322482			9	I2	44181813	30	0.668661	CN_1322576
9	I2	44667855	8	0.143852	CN_1322611			9	I2	44183430	30	0.72625	CN_1322577
9	I2	44669747	8	0.178256	CN_1322612			9	I2	44184876	30	0.875038	CN_1322578
9	I2	44679040	8	0.178256	CN_1324727			9	I2	44190849	30	0.51544	CN_1322579
9	I2	44688241	8	0.191589	CN_1324728			9	I2	44195483	30	0.610202	CN_1322581
9	I2	44721856	8	0.150865	CN_1324741			9	I2	44213237	30	0.708591	CN_389045
9	I2	44729459	8	0.206731	CN_1324743			9	I2	44325975	30	0.653528	CN_1322594
9	I2	44735726	8	0.206731	CN_1324744			9	I2	44336695	30	0.584277	CN_1322595
9	I2	44748482	8	0.206731	CN_1324748			9	I2	44409324	30	0.924701	CN_1322604
9	I2	44764259	8	0.14973	CN_1324752			9	I2	44569219	30	0.316388	CN_1322482
9	I2	44780914	8	0.281078	CN_1324754			9	I2	44667855	30	0.225429	CN_1322611
9	I2	44795733	8	0.462637	CN_1324756			9	I2	44669747	30	0.236315	CN_1322612
9	I2	44804684	8	0.55073	SNP_A-8674269	rs35882728		9	I2	44679040	30	0.236315	CN_1324727
9	I2	78960218	8	0.277763	SNP_A-1921536	rs2377887		9	I2	44688241	30	0.288148	CN_1324728
9	I2	78967224	8	0.0933288	CN_392412			9	I2	44721856	30	0.275657	CN_1324741
10	I2	24418060	8	0.342702	CN_519401			9	I2	44729459	30	0.275657	CN_1324743
10	I2	31291340	8		CN_523941			9	I2	44735726	30	0.275657	CN_1324744
10	I2	46337321	8	0.205744	CN_042675			9	I2	44748482	30	0.275657	CN_1324748
10	I2	46478798	8	0.797496	CN_524300			9	I2	44764259	30	0.249743	CN_1324752
10	I2	46479827	8	0.411308	CN_524313			9	I2	44780914	30	0.436428	CN_1324754
10	I2	46482317	8	0.319318	CN_524316			9	I2	44795733	30	0.307102	CN_1324756
10	I2	47011195	8	0.0148654	CN_524389			9	I2	44804684	30	0.959779	SNP_A-8674269	rs35882728
10	I2	47174643	8	0.257612	CN_526547			9	I2	78960218	30	0.46798	SNP_A-1921536	rs2377887
10	I2	58186381	8		CN_548186			9	I2	78967224	30	0.436833	CN_392412
10	I2	58196403	8		CN_548217			10	I2	24417680	30	0.23095	CN_519391
10	I2	58196843	8		CN_548220			10	I2	24418060	30	0.103182	CN_519401
10	I2	66977929	8	0.132679	CN_531321			10	I2	31291340	30		CN_523941
10	I2	66978597	8	0.109108	CN_531327			10	I2	46337321	30	0.189062	CN_042675
10	I2	66984452	8	0.109108	CN_533366			10	I2	46478798	30	0.590719	CN_524300
10	I2	89107280	8		CN_551022			10	I2	46479827	30	0.370451	CN_524313
10	I2	122760653	8	0.682387	CN_523273			10	I2	46482317	30	0.246764	CN_524316
10	I2	135092863	8	0.298514	SNP_A-8407357	rs2245170		10	I2	47011195	30	0.0521482	CN_524389
11	I2	4252332	8	0.993021	CN_572259			10	I2	47174643	30	0.0251427	CN_526547
11	I2	4284748	8	0.605396	CN_574392			10	I2	58186381	30		CN_548186
11	I2	4315864	8	0.636949	CN_576517			10	I2	58196403	30		CN_548217
11	I2	4924226	8	0.492771	CN_574487			10	I2	58196843	30		CN_548220
11	I2	4924693	8	0.166336	SNP_A-8602821	rs2412467		10	I2	66977929	30	0.153501	CN_531321
11	I2	4925086	8	0.50229	CN_062997			10	I2	66978597	30	0.151165	CN_531327
11	I2	4926819	8	0.148743	CN_574498			10	I2	66984452	30	0.151165	CN_533366
11	I2	4928581	8	0.304398	CN_574508			10	I2	89107280	30		CN_551022
11	I2	4930605	8	0.219444	CN_574527			10	I2	122760653	30	0.784437	CN_523273
11	I2	4931740	8	0.525741	CN_574535			10	I2	135092863	30	0.257206	SNP_A-8407357	rs2245170
11	I2	4932281	8	0.654592	CN_574537			11	I2	4206589	30	0.527807	CN_570066
11	I2	4932848	8	0.788778	CN_574539			11	I2	4252332	30	0.836717	CN_572259
11	I2	4932910	8	0.941159	CN_574540			11	I2	4284748	30	0.466691	CN_574392
11	I2	4932965	8	0.941159	CN_574542			11	I2	4315864	30	0.422345	CN_576517
11	I2	4933190	8	0.644534	CN_574547			11	I2	4924226	30	0.797267	CN_574487
11	I2	4933587	8	0.720334	CN_063020			11	I2	4924693	30	0.556045	SNP_A-8602821	rs2412467
11	I2	4933658	8	0.509952	CN_574551			11	I2	4925086	30	0.989355	CN_062997
11	I2	4934958	8	0.608076	SNP_A-8335036	rs10082629		11	I2	4926819	30	0.723667	CN_574498
11	I2	5743981	8	0.309768	CN_568122			11	I2	4928581	30	0.868821	CN_574508
11	I2	5744656	8	0.383032	CN_568120			11	I2	4930605	30	0.940314	CN_574527
11	I2	5746177	8	0.0824467	CN_568133			11	I2	4931740	30	0.42091	CN_574535
11	I2	5759488	8	0.0824467	CN_568179			11	I2	4932281	30	0.564862	CN_574537
11	I2	5764952	8	0.140599	CN_568205			11	I2	4932848	30	0.339585	CN_574539
11	I2	5765715	8	0.22978	CN_568209			11	I2	4932910	30	0.419711	CN_574540
11	I2	5765914	8	0.40566	CN_568210			11	I2	4932965	30	0.419711	CN_574542
11	I2	5766037	8	0.540842	CN_064022			11	I2	4933190	30	0.309877	CN_574547
11	I2	5768936	8	0.863069	CN_568228			11	I2	4933587	30	0.378193	CN_063020
11	I2	18905648	8	0.22467	CN_573858			11	I2	4933658	30	0.778689	CN_574551
11	I2	18905685	8	0.0487606	CN_573859			11	I2	4934958	30	0.0550804	SNP_A-8335036	rs10082629
11	I2	18918564	8	0.211725	CN_573907			11	I2	5743981	30	0.34865	CN_568122
11	I2	18918939	8	0.30573	CN_573910			11	I2	5744656	30	0.564459	CN_568120
11	I2	25565122	8		CN_576177			11	I2	5746177	30	0.978858	CN_568133
11	I2	25663542	8		CN_576222			11	I2	5759488	30	0.978858	CN_568179
11	I2	25675557	8	0.871813	CN_578262			11	I2	5764952	30	0.924634	CN_568205
11	I2	49667437	8	0.400818	CN_576692			11	I2	5765715	30	0.537974	CN_568209
11	I2	49703344	8	0.400818	CN_576706			11	I2	5765914	30	0.581414	CN_568210
11	I2	55130608	8	0.536369	CN_587557			11	I2	5766037	30	0.917734	CN_064022
11	I2	55130624	8	0.601823	CN_587558			11	I2	5768936	30	0.684807	CN_568228
11	I2	55133074	8	0.860703	CN_587570			11	I2	18905648	30	0.805058	CN_573858
11	I2	55133210	8	0.900038	CN_587565			11	I2	18905685	30	0.167954	CN_573859
11	I2	55159390	8	0.78282	CN_587581			11	I2	18918564	30	0.13231	CN_573907
11	I2	55178915	8	0.777401	CN_589630			11	I2	18918939	30	0.381231	CN_573910
11	I2	55187640	8	0.596345	CN_589634			11	I2	25565122	30		CN_576177
11	I2	55191703	8	0.704428	CN_589635			11	I2	25663542	30		CN_576222
11	I2	55196566	8	0.643588	CN_589638			11	I2	25675557	30	0.439023	CN_578262
11	I2	55198894	8	0.714929	CN_589640			11	I2	49667437	30	0.424807	CN_576692
11	I2	55200787	8	0.952521	CN_589641			11	I2	49703344	30	0.424807	CN_576706
11	I2	55210152	8	0.239087	CN_589649			11	I2	55130608	30	0.981678	CN_587557
11	I2	81181116	8		CN_583703			11	I2	55130624	30	0.685633	CN_587558
11	I2	81194806	8		SNP_A-1836392	rs10792597		11	I2	55133074	30	0.65711	CN_587570
11	I2	85567306	8		CN_575159			11	I2	55133210	30	0.735079	CN_587565
11	I2	85576469	8		CN_575171			11	I2	55159390	30	0.86296	CN_587581
12	I2	744290	8		CN_627329			11	I2	55178915	30	0.972732	CN_589630
12	I2	745615	8		CN_627372			11	I2	55187640	30	0.594448	CN_589634
12	I2	2116123	8		CN_613263			11	I2	55191703	30	0.542478	CN_589635
12	I2	7895692	8	0.32916	CN_601382			11	I2	55196566	30	0.51244	CN_589638
12	I2	8015167	8	0.00829637	CN_601524			11	I2	55198894	30	0.540791	CN_589640
12	I2	8253317	8	0.266353	CN_601829			11	I2	55200787	30	0.868742	CN_589641
12	I2	8269518	8	0.266353	CN_601904			11	I2	55210152	30	0.364225	CN_589649
12	I2	9525137	8	0.209282	CN_621263			11	I2	81181116	30		CN_583703
12	I2	9529176	8	0.856212	CN_621272			11	I2	81194806	30		SNP_A-1836392	rs10792597
12	I2	9532648	8	0.856212	CN_089484			11	I2	85567306	30		CN_575159
12	I2	9542560	8	0.856212	CN_623228			11	I2	85576469	30		CN_575171
12	I2	9606832	8	0.856212	CN_625314			12	I2	739370	30	0.14827	CN_625096
12	I2	9619559	8	0.560224	CN_625358			12	I2	744290	30	0.14827	CN_627329
12	I2	9626237	8	0.617696	CN_621315			12	I2	745615	30	0.14827	CN_627372
12	I2	11111991	8	0.937226	CN_582290			12	I2	2116123	30		CN_613263
12	I2	11132799	8	0.841478	CN_584413			12	I2	7895692	30	0.86854	CN_601382
12	I2	11402844	8	0.144591	CN_571500			12	I2	8015167	30	0.201539	CN_601524
12	I2	11403759	8	0.0822297	CN_571504			12	I2	8253317	30	0.894877	CN_601829
12	I2	11434673	8	0.0391407	CN_573675			12	I2	8269518	30	0.894877	CN_601904
12	I2	11443459	8	0.891603	CN_073766			12	I2	9525137	30	0.450729	CN_621263
12	I2	12427486	8		CN_625875			12	I2	9529176	30	0.560979	CN_621272
12	I2	12433136	8		SNP_A-8307620	rs7967230		12	I2	9532648	30	0.560979	CN_089484
12	I2	27539008	8		CN_617715			12	I2	9542560	30	0.560979	CN_623228
12	I2	27542629	8		CN_617735			12	I2	9606832	30	0.560979	CN_625314
12	I2	30128764	8		SNP_A-8500420	rs16935366		12	I2	9619559	30	0.724209	CN_625358
12	I2	30130534	8		CN_598330			12	I2	9626237	30	0.245441	CN_621315
12	I2	30130977	8	0.470034	CN_598332			12	I2	11111991	30	0.551289	CN_582290
12	I2	30134857	8	0.470034	CN_598346			12	I2	11132799	30	0.909887	CN_584413
12	I2	30135217	8	0.470034	CN_598353			12	I2	11402844	30	0.0410136	CN_571500
12	I2	31160565	8	0.802132	CN_604800			12	I2	11403759	30	0.120996	CN_571504
12	I2	31169298	8	0.944045	SNP_A-4268432	rs4931443		12	I2	11434673	30	0.016192	CN_573675
12	I2	31298390	8	0.741148	CN_604839			12	I2	11443459	30	0.0343179	CN_073766
12	I2	33191058	8		SNP_A-8358800	rs12307011		12	I2	12427486	30		CN_625875
12	I2	33192673	8	0.378452	CN_615713			12	I2	12433136	30		SNP_A-8307620	rs7967230
12	I2	33198641	8	0.378452	CN_615730			12	I2	27539008	30		CN_617715
12	I2	33199627	8	0.378452	CN_615733			12	I2	27542629	30		CN_617735
12	I2	98319424	8		CN_631727			12	I2	30128764	30		SNP_A-8500420	rs16935366
12	I2	98322865	8		CN_631755			12	I2	30130534	30		CN_598330
12	I2	118473270	8		CN_597591			12	I2	30130977	30	0.0163976	CN_598332
12	I2	118475144	8		CN_597596			12	I2	30134857	30	0.0163976	CN_598346
12	I2	130297897	8		SNP_A-8402350	rs7952982		12	I2	30135217	30	0.0163976	CN_598353
12	I2	130698537	8	0.549739	CN_597919			12	I2	31160565	30	0.303501	CN_604800
12	I2	130699288	8	0.788109	CN_597926			12	I2	31169298	30	0.346222	SNP_A-4268432	rs4931443
13	I2	22531515	8		CN_658014			12	I2	31298390	30	0.251916	CN_604839
13	I2	31430622	8		CN_632362			12	I2	33191058	30		SNP_A-8358800	rs12307011
13	I2	31436423	8		CN_632377			12	I2	33192673	30	0.019742	CN_615713
13	I2	36970036	8	0.540739	CN_660412			12	I2	33198641	30	0.019742	CN_615730
13	I2	36982757	8	0.540739	CN_660425			12	I2	33199627	30	0.019742	CN_615733
13	I2	56656271	8		CN_654218			12	I2	98319424	30		CN_631727
13	I2	56661148	8		CN_654225			12	I2	98322865	30		CN_631755
13	I2	56676381	8		CN_097521			12	I2	118473270	30		CN_597591
13	I2	68146300	8		SNP_A-8363651	rs9564486		12	I2	118475144	30		CN_597596
13	I2	68157016	8	0.535873	CN_641661			12	I2	130297897	30		SNP_A-8402350	rs7952982
13	I2	68166243	8	0.535873	CN_099328			12	I2	130698537	30	0.319549	CN_597919
13	I2	68167120	8	0.535873	SNP_A-4226661	rs287439		12	I2	130699288	30	0.946952	CN_597926
14	I2	18611714	8	0.624906	CN_657349			13	I2	22530678	30		CN_092693
14	I2	18632139	8	0.222313	CN_657351			13	I2	22531515	30		CN_658014
14	I2	19107146	8	0.543389	CN_657381			13	I2	31430622	30		CN_632362
14	I2	19170042	8	0.858668	CN_657382			13	I2	31436423	30		CN_632377
14	I2	19213349	8	0.269984	CN_657387			13	I2	36970036	30	0.698873	CN_660412
14	I2	19227683	8	0.413419	CN_657388			13	I2	36982757	30	0.698873	CN_660425
14	I2	19270023	8	0.202474	CN_105636			13	I2	56656271	30		CN_654218
14	I2	19270221	8	0.19172	CN_657389			13	I2	56661148	30		CN_654225
14	I2	19483698	8	0.28481	CN_657469			13	I2	56676381	30		CN_097521
14	I2	19490079	8	0.309363	CN_657472			13	I2	68146300	30		SNP_A-8363651	rs9564486
14	I2	19493212	8	0.201417	CN_105694			13	I2	68157016	30	0.959117	CN_641661
14	I2	19494766	8	0.0324023	SNP_A-8660406	rs4456427		13	I2	68166243	30	0.959117	CN_099328
14	I2	23514669	8		CN_644569			13	I2	68167120	30	0.959117	SNP_A-4226661	rs287439
14	I2	40680246	8		CN_690420			14	I2	18539520	30	0.3995	CN_655303
14	I2	40697979	8		CN_690424			14	I2	18611714	30	0.424736	CN_657349
14	I2	40727099	8		CN_690430			14	I2	18632139	30	0.683951	CN_657351
14	I2	73070876	8	0.225168	CN_678020			14	I2	19107146	30	0.462607	CN_657381
14	I2	73076460	8	0.296436	CN_678021			14	I2	19170042	30	0.709951	CN_657382
14	I2	73090732	8	0.296436	CN_678028			14	I2	19213349	30	0.385504	CN_657387
14	I2	105289630	8		CN_648723			14	I2	19227683	30	0.232142	CN_657388
14	I2	105413362	8		CN_648783			14	I2	19270023	30	0.228963	CN_105636
14	I2	105598011	8	0.250599	CN_650858			14	I2	19270221	30	0.0736912	CN_657389
14	I2	105601409	8	0.155325	CN_650859			14	I2	19483698	30	0.0453174	CN_657469
14	I2	105601732	8	0.145885	CN_650860			14	I2	19490079	30	0.052804	CN_657472
14	I2	105609107	8	0.812593	CN_650863			14	I2	19493212	30	0.0295431	CN_105694
14	I2	105612798	8	0.3424	CN_650864			14	I2	19494766	30	0.0242741	SNP_A-8660406	rs4456427
14	I2	105618359	8	0.363725	CN_104988			14	I2	23514669	30		CN_644569
14	I2	105632486	8	0.46859	CN_650874			14	I2	40680246	30		CN_690420
14	I2	105638145	8	0.83986	CN_650875			14	I2	40697979	30		CN_690424
14	I2	105640508	8	0.663672	CN_650876			14	I2	40727099	30		CN_690430
14	I2	105645163	8	0.731699	CN_105004			14	I2	73070876	30	0.667288	CN_678020
14	I2	105854089	8	0.878621	CN_105078			14	I2	73076460	30	0.302818	CN_678021
14	I2	105867070	8	0.407152	CN_650970			14	I2	73090732	30	0.302818	CN_678028
14	I2	105873098	8	0.407152	CN_653000			14	I2	105289630	30		CN_648723
14	I2	105892781	8	0.407152	CN_105097			14	I2	105413362	30		CN_648783
14	I2	105945406	8	0.150645	CN_653029			14	I2	105598011	30	0.119502	CN_650858
14	I2	105950876	8	0.150645	CN_653030			14	I2	105601409	30	0.143239	CN_650859
14	I2	105952397	8	0.150645	CN_653031			14	I2	105601732	30	0.141642	CN_650860
14	I2	105989153	8	0.922724	CN_105152			14	I2	105609107	30	0.843042	CN_650863
14	I2	105989694	8	0.922724	CN_653077			14	I2	105612798	30	0.753919	CN_650864
14	I2	105993576	8	0.905997	CN_653078			14	I2	105618359	30	0.880611	CN_104988
14	I2	106231370	8	0.113782	SNP_A-8645138	rs4387508		14	I2	105632486	30	0.781566	CN_650874
14	I2	106250892	8	0.810953	SNP_A-2291608	rs2007467		14	I2	105638145	30	0.0824	CN_650875
15	I2	18506386	8	0.614987	CN_676398			14	I2	105640508	30	0.223362	CN_650876
15	I2	18652835	8	0.369703	CN_676408			14	I2	105645163	30	0.0776907	CN_105004
15	I2	18700552	8	0.856427	CN_676416			14	I2	105854089	30	0.588814	CN_105078
15	I2	18706152	8	0.78741	CN_676417			14	I2	105867070	30	0.688758	CN_650970
15	I2	18838435	8	0.409109	CN_676438			14	I2	105873098	30	0.688758	CN_653000
15	I2	18841465	8	0.595499	CN_432837			14	I2	105892781	30	0.688758	CN_105097
15	I2	18841576	8	0.628845	CN_117067			14	I2	105945406	30	0.329083	CN_653029
15	I2	18841578	8	0.760476	CN_676441			14	I2	105950876	30	0.246546	CN_653030
15	I2	18846002	8	0.668982	CN_676448			14	I2	105952397	30	0.246546	CN_653031
15	I2	18846971	8	0.385224	CN_676455			14	I2	105989153	30	0.783438	CN_105152
15	I2	18850041	8	0.436056	CN_676461			14	I2	105989694	30	0.783438	CN_653077
15	I2	18850404	8	0.563199	CN_676460			14	I2	105993576	30	0.745562	CN_653078
15	I2	18887506	8	0.592846	CN_676483			14	I2	106231370	30	0.3034	SNP_A-8645138	rs4387508
15	I2	18906699	8	0.689767	CN_676485			14	I2	106250892	30	0.886454	SNP_A-2291608	rs2007467
15	I2	19090388	8	0.446664	CN_678518			15	I2	18476969	30	0.412624	CN_676396
15	I2	19103576	8	0.369212	CN_678520			15	I2	18506386	30	0.551876	CN_676398
15	I2	19107947	8	0.34966	CN_678521			15	I2	18652835	30	0.417909	CN_676408
15	I2	19451059	8	0.512119	CN_678625			15	I2	18700552	30	0.583919	CN_676416
15	I2	19475431	8	0.309636	CN_678636			15	I2	18706152	30	0.576577	CN_676417
15	I2	19523446	8	0.459517	CN_680677			15	I2	18838435	30	0.681709	CN_676438
15	I2	19566875	8	0.101073	CN_680686			15	I2	18841465	30	0.712591	CN_432837
15	I2	19764921	8	0.10312	CN_680687			15	I2	18841576	30	0.443859	CN_117067
15	I2	19781841	8	0.479987	CN_680688			15	I2	18841578	30	0.424387	CN_676441
15	I2	19788634	8	0.865935	CN_680691			15	I2	18846002	30	0.449301	CN_676448
15	I2	19794591	8	0.933234	CN_680693			15	I2	18846971	30	0.777248	CN_676455
15	I2	19803370	8	0.587876	CN_680694			15	I2	18850041	30	0.815058	CN_676461
15	I2	19813174	8	0.472905	CN_680695			15	I2	18850404	30	0.98435	CN_676460
15	I2	20089383	8	0.547248	SNP_A-2133472	rs4300610		15	I2	18887506	30	0.357357	CN_676483
15	I2	20224763	8	0.771602	CN_680782			15	I2	18906699	30	0.388418	CN_676485
15	I2	20232614	8	0.845846	CN_680784			15	I2	19090388	30	0.730911	CN_678518
15	I2	20302458	8	0.784706	CN_680785			15	I2	19103576	30	0.665391	CN_678520
15	I2	20687605	8	0.548147	CN_685069			15	I2	19107947	30	0.552527	CN_678521
15	I2	21606530	8	0.118281	SNP_A-2252209	rs940596		15	I2	19451059	30	0.837642	CN_678625
15	I2	21610088	8	0.705431	SNP_A-2275402	rs824163		15	I2	19475431	30	0.164464	CN_678636
15	I2	21610400	8	0.968795	SNP_A-8491631	rs17117565		15	I2	19523446	30	0.272889	CN_680677
15	I2	22225844	8	0.699414	CN_691571			15	I2	19566875	30	0.434933	CN_680686
15	I2	22231485	8	0.600932	CN_691574			15	I2	19764921	30	0.574332	CN_680687
15	I2	22238109	8	0.946269	CN_118117			15	I2	19781841	30	0.919803	CN_680688
15	I2	22265951	8	0.963406	CN_691606			15	I2	19788634	30	0.53236	CN_680691
15	I2	22269689	8	0.963406	CN_691610			15	I2	19794591	30	0.523969	CN_680693
15	I2	25593092	8	0.541258	CN_674390			15	I2	19803370	30	0.734297	CN_680694
15	I2	25601401	8	0.38978	CN_674398			15	I2	19813174	30	0.717665	CN_680695
15	I2	28235887	8	0.378363	CN_685227			15	I2	20089383	30	0.706896	SNP_A-2133472	rs4300610
15	I2	28609050	8		CN_687367			15	I2	20224763	30	0.419716	CN_680782
15	I2	32481928	8	0.363259	CN_670245			15	I2	20232614	30	0.565122	CN_680784
15	I2	32509924	8	0.172881	SNP_A-2248182	rs168389		15	I2	20302458	30	0.876761	CN_680785
15	I2	32510094	8	0.172881	CN_672300			15	I2	20687605	30	0.530433	CN_685069
15	I2	32605609	8	0.172881	CN_672354			15	I2	21606530	30	0.741081	SNP_A-2252209	rs940596
15	I2	32618236	8	0.183232	CN_672357			15	I2	21610088	30	0.134314	SNP_A-2275402	rs824163
15	I2	54577995	8		CN_679197			15	I2	21610400	30	0.249077	SNP_A-8491631	rs17117565
15	I2	54579415	8		CN_679217			15	I2	22225844	30	0.654019	CN_691571
15	I2	54588269	8		CN_679220			15	I2	22231485	30	0.854588	CN_691574
15	I2	74678296	8	0.194881	CN_703745			15	I2	22238109	30	0.681555	CN_118117
15	I2	74678566	8	0.0779149	CN_703746			15	I2	22265951	30	0.776803	CN_691606
15	I2	74682830	8	0.0616196	CN_705811			15	I2	22269689	30	0.776803	CN_691610
15	I2	95618796	8		CN_708457			15	I2	25593092	30	0.777961	CN_674390
16	I2	15023758	8	0.648283	CN_129988			15	I2	25601401	30	0.487058	CN_674398
16	I2	19853151	8		CN_708782			15	I2	28235887	30	0.485811	CN_685227
16	I2	19874863	8		CN_710854			15	I2	28609050	30		CN_687367
16	I2	22465433	8		CN_131601			15	I2	32481928	30	0.530752	CN_670245
16	I2	22612021	8	0.870869	SNP_A-8604672	rs96569		15	I2	32509924	30	0.331785	SNP_A-2248182	rs168389
16	I2	32418325	8	0.277905	CN_702503			15	I2	32510094	30	0.331785	CN_672300
16	I2	32472013	8	0.336696	CN_702512			15	I2	32605609	30	0.331785	CN_672354
16	I2	32522419	8	0.256611	CN_704589			15	I2	32618236	30	0.347323	CN_672357
16	I2	32550875	8	0.546962	CN_704606			15	I2	54577995	30		CN_679197
16	I2	32563024	8	0.833855	CN_704611			15	I2	54579415	30		CN_679217
16	I2	32806748	8	0.932767	CN_704649			15	I2	54588269	30		CN_679220
16	I2	33149454	8	0.100214	CN_704677			15	I2	74678296	30	0.468475	CN_703745
16	I2	33208395	8	0.243303	CN_704679			15	I2	74678566	30	0.845437	CN_703746
16	I2	33311641	8	0.713569	CN_704690			15	I2	74682830	30	0.784608	CN_705811
16	I2	33434121	8	0.936946	CN_706762			15	I2	95618796	30		CN_708457
16	I2	33539331	8	0.364605	CN_706811			16	I2	14956269	30	0.933153	CN_721782
16	I2	34324072	8	0.806124	CN_709036			16	I2	15023758	30	0.537612	CN_129988
16	I2	34328205	8	0.111129	SNP_A-1929726	rs7500312		16	I2	19853151	30		CN_708782
16	I2	34613067	8	0.0745132	CN_711221			16	I2	19874863	30		CN_710854
16	I2	34614572	8	0.0109437	SNP_A-2149004	rs238005		16	I2	22465433	30		CN_131601
16	I2	54353890	8		CN_707091			16	I2	22612021	30	0.846826	SNP_A-8604672	rs96569
16	I2	54374206	8		CN_707108			16	I2	32418325	30	0.562136	CN_702503
16	I2	54379945	8		CN_707110			16	I2	32472013	30	0.558443	CN_702512
16	I2	54387058	8		CN_707112			16	I2	32522419	30	0.446248	CN_704589
16	I2	76929941	8	0.601515	CN_698947			16	I2	32550875	30	0.448426	CN_704606
16	I2	76937176	8	0.328252	CN_703211			16	I2	32563024	30	0.633959	CN_704611
16	I2	76938764	8	0.201089	SNP_A-8625250	rs9925970		16	I2	32806748	30	0.528743	CN_704649
16	I2	76940641	8	0.160284	SNP_A-8415113	rs8057779		16	I2	33149454	30	0.466692	CN_704677
16	I2	76942266	8	0.150192	CN_703213			16	I2	33208395	30	0.443885	CN_704679
17	I2	18296117	8	0.708072	CN_749706			16	I2	33311641	30	0.951501	CN_704690
17	I2	18299671	8	0.731724	CN_749707			16	I2	33434121	30	0.673455	CN_706762
17	I2	18299674	8	0.839026	CN_749708			16	I2	33539331	30	0.13017	CN_706811
17	I2	18302411	8	0.797388	CN_142113			16	I2	34324072	30	0.265152	CN_709036
17	I2	18321119	8	0.940807	CN_749715			16	I2	34328205	30	0.977851	SNP_A-1929726	rs7500312
17	I2	18322536	8	0.940807	CN_142124			16	I2	34613067	30	0.900192	CN_711221
17	I2	18327348	8	0.865395	CN_751773			16	I2	34614572	30	0.0629987	SNP_A-2149004	rs238005
17	I2	18353283	8	0.940807	CN_751777			16	I2	54353890	30		CN_707091
17	I2	18367186	8	0.920149	CN_751778			16	I2	54374206	30		CN_707108
17	I2	18394162	8	0.643588	CN_751786			16	I2	54379945	30		CN_707110
17	I2	18399997	8	0.885312	CN_751787			16	I2	54387058	30		CN_707112
17	I2	18405946	8	0.956832	CN_751789			16	I2	76929941	30	0.90156	CN_698947
17	I2	18409922	8	0.546014	CN_751790			16	I2	76937176	30	0.864789	CN_703211
17	I2	18415371	8	0.314371	CN_751792			16	I2	76938764	30	0.758856	SNP_A-8625250	rs9925970
17	I2	19440328	8	0.4586	CN_756144			16	I2	76940641	30	0.794883	SNP_A-8415113	rs8057779
17	I2	31461241	8	0.521626	CN_752159			16	I2	76942266	30	0.737405	CN_703213
17	I2	31464091	8	0.89894	CN_752160			17	I2	16663526	30		CN_740953
17	I2	31509204	8	0.809054	CN_752176			17	I2	18296117	30	0.132232	CN_749706
17	I2	31653809	8	0.27596	CN_754222			17	I2	18299671	30	0.214042	CN_749707
17	I2	36671898	8	0.0979037	CN_743569			17	I2	18299674	30	0.385284	CN_749708
17	I2	36675211	8	0.0657286	CN_145432			17	I2	18302411	30	0.36224	CN_142113
17	I2	36676540	8	0.285018	CN_745625			17	I2	18321119	30	0.339632	CN_749715
17	I2	36676629	8	0.789227	CN_745623			17	I2	18322536	30	0.339632	CN_142124
17	I2	36684057	8	0.81717	CN_745643			17	I2	18327348	30	0.272488	CN_751773
17	I2	36686250	8	0.00822437	CN_745644			17	I2	18353283	30	0.339632	CN_751777
17	I2	41015758	8	0.0109437	SNP_A-1892541	rs2668680		17	I2	18367186	30	0.640798	CN_751778
17	I2	41521621	8	0.356162	SNP_A-2043797	rs17660132		17	I2	18394162	30	0.447336	CN_751786
17	I2	41564451	8	0.0889676	SNP_A-2244838	rs8070942		17	I2	18399997	30	0.97122	CN_751787
17	I2	41570665	8	0.662362	SNP_A-4247687	rs2077551		17	I2	18405946	30	0.803044	CN_751789
17	I2	41719991	8	0.892531	CN_739257			17	I2	18409922	30	0.430811	CN_751790
17	I2	41750187	8	0.482293	CN_146343			17	I2	18415371	30	0.404039	CN_751792
17	I2	41756832	8	0.538771	CN_739262			17	I2	19440328	30	0.272518	CN_756144
17	I2	41791196	8	0.28333	CN_739268			17	I2	31461241	30	0.204636	CN_752159
17	I2	41913223	8	0.238604	CN_739308			17	I2	31464091	30	0.281108	CN_752160
17	I2	42008713	8	0.347085	CN_739319			17	I2	31509204	30	0.1781	CN_752176
17	I2	42078158	8	0.347085	CN_739340			17	I2	31653809	30	0.888782	CN_754222
17	I2	42107479	8	0.393666	CN_739354			17	I2	36671898	30	0.458805	CN_743569
17	I2	42120174	8	0.202322	CN_739357			17	I2	36675211	30	0.715903	CN_145432
17	I2	51515913	8		CN_758986			17	I2	36676540	30	0.764344	CN_745625
17	I2	51527822	8		CN_758996			17	I2	36676629	30	0.234365	CN_745623
18	I2	36514432	8	0.390363	CN_781582			17	I2	36684057	30	0.16433	CN_745643
18	I2	36519387	8	0.390363	CN_781598			17	I2	36686250	30	0.121236	CN_745644
18	I2	38310567	8		CN_792557			17	I2	41015758	30	0.0629987	SNP_A-1892541	rs2668680
18	I2	38310599	8		CN_792558			17	I2	41521621	30	0.570372	SNP_A-2043797	rs17660132
18	I2	38311765	8		CN_792579			17	I2	41564451	30	0.347349	SNP_A-2244838	rs8070942
18	I2	54086942	8		SNP_A-2126791	rs17064589		17	I2	41570665	30	0.848576	SNP_A-4247687	rs2077551
18	I2	61353840	8	0.688715	CN_784279			17	I2	41719991	30	0.0715563	CN_739257
18	I2	61355697	8	0.688715	CN_784292			17	I2	41750187	30	0.0112836	CN_146343
18	I2	61878472	8		CN_786524			17	I2	41756832	30	0.0375848	CN_739262
18	I2	61879320	8		CN_786528			17	I2	41791196	30	0.00992629	CN_739268
18	I2	62058414	8		CN_788679			17	I2	41913223	30	0.018139	CN_739308
18	I2	62062569	8		CN_788683			17	I2	42008713	30	0.0386007	CN_739319
18	I2	63110187	8		CN_795240			17	I2	42078158	30	0.0386007	CN_739340
18	I2	63117452	8	0.167995	SNP_A-8712159	rs4891603		17	I2	42107479	30	0.0749766	CN_739354
18	I2	63118245	8	0.725619	CN_795254			17	I2	42120174	30	0.00021404	CN_739357
18	I2	64897086	8		CN_771362			17	I2	51515913	30		CN_758986
18	I2	64904306	8		CN_771386			17	I2	51527822	30		CN_758996
19	I2	20508229	8	0.954213	CN_165017			18	I2	36514418	30	0.861539	CN_781580
19	I2	40547193	8	0.808414	CN_767759			18	I2	36514432	30	0.861539	CN_781582
19	I2	40553688	8	0.808414	CN_767779			18	I2	36519387	30	0.861539	CN_781598
19	I2	46048840	8	0.949831	CN_798415			18	I2	38310567	30		CN_792557
19	I2	46072786	8	0.949831	CN_798444			18	I2	38310599	30		CN_792558
19	I2	47947057	8	0.151093	CN_774524			18	I2	38311765	30		CN_792579
19	I2	47986230	8	0.482655	CN_774534			18	I2	54086942	30		SNP_A-2126791	rs17064589
19	I2	48234671	8	0.0188591	CN_776667			18	I2	61353840	30	0.357485	CN_784279
19	I2	48240854	8	0.115781	CN_776669			18	I2	61355697	30	0.357485	CN_784292
19	I2	48394873	8	0.75386	CN_776715			18	I2	61878472	30		CN_786524
19	I2	48405102	8	0.755287	CN_776718			18	I2	61879320	30		CN_786528
19	I2	48432805	8	0.508168	CN_776731			18	I2	62058414	30		CN_788679
19	I2	48448077	8	0.732804	CN_776734			18	I2	62062569	30		CN_788683
19	I2	56834164	8	0.688614	CN_783391			18	I2	63110187	30		CN_795240
19	I2	56840009	8	0.688614	CN_783401			18	I2	63117452	30	0.171328	SNP_A-8712159	rs4891603
19	I2	58210326	8	0.112648	SNP_A-8624111	rs11670105		18	I2	63118245	30	0.91605	CN_795254
19	I2	58239173	8	0.32329	CN_792143			18	I2	64897086	30		CN_771362
19	I2	58244041	8	0.32329	CN_792144			18	I2	64904306	30		CN_771386
19	I2	59422014	8	0.466189	SNP_A-4206825	rs10853870		19	I2	20388046	30	0.61867	CN_795771
19	I2	59433131	8	0.466189	CN_800842			19	I2	20508229	30	0.61867	CN_165017
19	I2	59975655	8		CN_768195			19	I2	40547193	30	0.575069	CN_767759
20	I2	1508562	8		CN_207160			19	I2	40553688	30	0.575069	CN_767779
20	I2	1508999	8		CN_891770			19	I2	46048840	30	0.814078	CN_798415
20	I2	1509580	8	0.907816	CN_891773			19	I2	46072786	30	0.804337	CN_798444
20	I2	1509667	8	0.907816	CN_891775			19	I2	47947057	30	0.949883	CN_774524
20	I2	1515454	8	0.235102	CN_891796			19	I2	47986230	30	0.917878	CN_774534
20	I2	1530207	8	0.235102	CN_893955			19	I2	48234671	30	0.21561	CN_776667
20	I2	1533109	8	0.0751032	SNP_A-8422362	rs2317870		19	I2	48240854	30	0.116916	CN_776669
20	I2	1541893	8	0.0255503	CN_894000			19	I2	48394873	30	0.854807	CN_776715
20	I2	28034013	8		CN_889895			19	I2	48405102	30	0.561274	CN_776718
20	I2	28119554	8		SNP_A-2155363	rs6141155		19	I2	48432805	30	0.506258	CN_776731
20	I2	43811618	8		SNP_A-4223791	rs462145		19	I2	48448077	30	0.575465	CN_776734
20	I2	52081215	8		SNP_A-8451848	rs290456		19	I2	56834164	30	0.769131	CN_783391
20	I2	52092058	8		CN_881698			19	I2	56840009	30	0.769131	CN_783401
20	I2	62425139	8	0.43094	CN_901515			19	I2	58210326	30	0.157643	SNP_A-8624111	rs11670105
20	I2	62425281	8	0.43094	CN_901516			19	I2	58239173	30	0.347857	CN_792143
20	I2	62426597	8	0.43094	CN_901518			19	I2	58244041	30	0.347857	CN_792144
21	I2	9965425	8	0.167762	CN_893753			19	I2	59422014	30	0.193548	SNP_A-4206825	rs10853870
21	I2	13374733	8		CN_890673			19	I2	59433131	30	0.193548	CN_800842
21	I2	13471836	8		CN_890690			19	I2	59975655	30		CN_768195
22	I2	14482342	8	0.629485	CN_893780			20	I2	1505190	30		CN_891745
22	I2	14824877	8	0.120464	CN_895738			20	I2	1508562	30		CN_207160
22	I2	20145866	8	0.104187	CN_900311			20	I2	1508999	30		CN_891770
22	I2	20175355	8	0.278273	CN_900337			20	I2	1509580	30	0.606238	CN_891773
22	I2	21552291	8		CN_908700			20	I2	1509667	30	0.606238	CN_891775
22	I2	22613016	8	0.370096	CN_915233			20	I2	1515454	30	0.475047	CN_891796
22	I2	22674422	8	0.903519	CN_915262			20	I2	1530207	30	0.475047	CN_893955
22	I2	22680529	8	0.725604	CN_915263			20	I2	1533109	30	0.16318	SNP_A-8422362	rs2317870
22	I2	22683750	8	0.74667	CN_915265			20	I2	1541893	30	0.074384	CN_894000
22	I2	22725299	8	0.840382	SNP_A-8321547	rs646467		20	I2	28034013	30		CN_889895
22	I2	22726814	8	0.646729	CN_915281			20	I2	28119554	30		SNP_A-2155363	rs6141155
22	I2	22731529	8	0.919804	CN_915282			20	I2	43811618	30		SNP_A-4223791	rs462145
22	I2	23993985	8	0.85174	CN_921937			20	I2	52081215	30		SNP_A-8451848	rs290456
22	I2	23994801	8	0.670161	CN_921938			20	I2	52092058	30		CN_881698
22	I2	24014408	8	0.320868	CN_921942			20	I2	62425139	30	0.788826	CN_901515
22	I2	24248709	8	0.964606	SNP_A-8690643	rs680355		20	I2	62425281	30	0.788826	CN_901516
22	I2	37693565	8	0.678705	CN_928765			20	I2	62426597	30	0.788826	CN_901518
22	I2	37705253	8	0.678705	CN_928787			21	I2	9758742	30	0.531763	CN_220571
22	I2	41227226	8	0.589847	CN_913521			21	I2	9965425	30	0.751826	CN_893753
22	I2	41229384	8	0.368228	CN_913522			21	I2	13374733	30		CN_890673
22	I2	41280435	8	0.415431	CN_913541			21	I2	13471836	30		CN_890690
								22	I2	14432528	30	0.17323	CN_893777
								22	I2	14482342	30	0.86198	CN_893780
								22	I2	14824877	30	0.402627	CN_895738
								22	I2	20145866	30	0.678929	CN_900311
								22	I2	20175355	30	0.109568	CN_900337
								22	I2	21552291	30		CN_908700
								22	I2	22613016	30	0.547098	CN_915233
								22	I2	22674422	30	0.19955	CN_915262
								22	I2	22680529	30	0.274212	CN_915263
								22	I2	22683750	30	0.342626	CN_915265
								22	I2	22725299	30	0.381932	SNP_A-8321547	rs646467
								22	I2	22726814	30	0.430517	CN_915281
								22	I2	22731529	30	0.97781	CN_915282
								22	I2	23993985	30	0.769642	CN_921937
								22	I2	23994801	30	0.517542	CN_921938
								22	I2	24014408	30	0.926334	CN_921942
								22	I2	24248709	30	0.857571	SNP_A-8690643	rs680355
								22	I2	37693565	30	0.626433	CN_928765
								22	I2	37705253	30	0.626433	CN_928787
								22	I2	41227226	30	0.446078	CN_913521
								22	I2	41229384	30	0.482677	CN_913522
								22	I2	41280435	30	0.208952	CN_913541

## Sheet: Deletion
African Americans
Chr	CNV type	pos	Early Response (week)	D2_p	ProbID	dbSNP		Chr	CNV type	pos	Peak Response (week)	D2_p	ProbID	dbSNP
1	D2	88465	8	0.237698	CN_502843			1	D2	51598	30	0.817374	CN_473963
1	D2	1617778	8	0.864321	CN_445741			1	D2	88465	30	0.817374	CN_502843
1	D2	1662463	8	0.841968	CN_440531			1	D2	1617778	30	0.531398	CN_445741
1	D2	12850443	8	0.963726	CN_450682			1	D2	1662463	30	0.533348	CN_440531
1	D2	16884037	8	0.632778	CN_451229			1	D2	12850443	30	0.983646	CN_450682
1	D2	16885372	8	0.606512	CN_451241			1	D2	16884037	30	0.904784	CN_451229
1	D2	16890117	8	0.668124	CN_451262			1	D2	16885372	30	0.727245	CN_451241
1	D2	16921066	8	0.79549	CN_452616			1	D2	16890117	30	0.49031	CN_451262
1	D2	16929044	8	0.224275	CN_452637			1	D2	16921066	30	0.851112	CN_452616
1	D2	16949054	8	0.421108	CN_008634			1	D2	16929044	30	0.524342	CN_452637
1	D2	16987299	8	0.408182	CN_434392			1	D2	16949054	30	0.455467	CN_008634
1	D2	17049632	8	0.666021	CN_435693			1	D2	16987299	30	0.742484	CN_434392
1	D2	17062591	8	0.0539866	CN_435733			1	D2	17049632	30	0.92587	CN_435693
1	D2	17063449	8	0.0545547	CN_435737			1	D2	17062591	30	0.194002	CN_435733
1	D2	17067742	8	0.0839677	CN_008811			1	D2	17063449	30	0.193407	CN_435737
1	D2	17120985	8	0.0552407	CN_438136			1	D2	17067742	30	0.432226	CN_008811
1	D2	17134834	8	0.382	CN_439301			1	D2	17120985	30	0.387113	CN_438136
1	D2	17148828	8	0.0716591	CN_439356			1	D2	17134834	30	0.280829	CN_439301
1	D2	17150527	8		CN_008957			1	D2	17148828	30	0.108549	CN_439356
1	D2	25465715	8	0.768334	CN_482242			1	D2	17150527	30		CN_008957
1	D2	25484039	8	0.719657	CN_020771			1	D2	25465715	30	0.977183	CN_482242
1	D2	25488883	8	0.719657	CN_484321			1	D2	25484039	30	0.778053	CN_020771
1	D2	25491627	8	0.719657	CN_484324			1	D2	25488883	30	0.778053	CN_484321
1	D2	25519573	8	0.719657	CN_484336			1	D2	25491627	30	0.755204	CN_484324
1	D2	25534799	8	0.85045	CN_484339			1	D2	25519573	30	0.778053	CN_484336
1	D2	25535931	8	0.85045	CN_484341			1	D2	25534799	30	0.303012	CN_484339
1	D2	34875241	8	0.0425542	CN_489031			1	D2	25535931	30	0.303012	CN_484341
1	D2	34877078	8	0.0425542	CN_489046			1	D2	34875241	30	0.815111	CN_489031
1	D2	72528701	8	0.611063	CN_517817			1	D2	34877078	30	0.815111	CN_489046
1	D2	72535958	8	0.742433	CN_517824			1	D2	72528701	30	0.366062	CN_517817
1	D2	72541006	8	0.548564	CN_517825			1	D2	72535958	30	0.581785	CN_517824
1	D2	72541086	8	0.822614	CN_517826			1	D2	72541006	30	0.92179	CN_517825
1	D2	72541504	8	0.44725	CN_517827			1	D2	72541086	30	0.656327	CN_517826
1	D2	72543731	8	0.706891	CN_517829			1	D2	72541504	30	0.566684	CN_517827
1	D2	72561284	8	0.732668	CN_517845			1	D2	72543731	30	0.396291	CN_517829
1	D2	72583736	8	0.670198	CN_519942			1	D2	72561284	30	0.406373	CN_517845
1	D2	72584492	8	0.157144	SNP_A-8516738	rs11209948		1	D2	72583736	30	0.382053	CN_519942
1	D2	103910761	8		CN_433518			1	D2	72584492	30	0.338025	SNP_A-8516738	rs11209948
1	D2	103957166	8	0.847499	CN_000930			1	D2	103910761	30		CN_433518
1	D2	103965022	8	0.724901	CN_433540			1	D2	103957166	30	0.775126	CN_000930
1	D2	103979561	8	0.724901	CN_433544			1	D2	103965022	30	0.690856	CN_433540
1	D2	104023054	8	0.504089	CN_433553			1	D2	103979561	30	0.690856	CN_433544
1	D2	104027091	8	0.504089	CN_433563			1	D2	104023054	30	0.695926	CN_433553
1	D2	104041212	8	0.504089	CN_433564			1	D2	104027091	30	0.695926	CN_433563
1	D2	104069745	8	0.504089	CN_434663			1	D2	104041212	30	0.695926	CN_433564
1	D2	105814277	8	0.366452	CN_439583			1	D2	104069745	30	0.695926	CN_434663
1	D2	105820728	8	0.342169	CN_439585			1	D2	105814277	30	0.813585	CN_439583
1	D2	105823898	8	0.250538	CN_439600			1	D2	105820728	30	0.0511008	CN_439585
1	D2	105826321	8	0.875931	SNP_A-8310560	rs10785749		1	D2	105823898	30	0.0506768	CN_439600
1	D2	109298377	8	0.210965	CN_451797			1	D2	105826321	30	0.659054	SNP_A-8310560	rs10785749
1	D2	109299668	8	0.115806	CN_451809			1	D2	109298377	30	0.221793	CN_451797
1	D2	110025907	8	0.9997	CN_433576			1	D2	109299668	30	0.342121	CN_451809
1	D2	110027165	8	0.9997	CN_433583			1	D2	110025907	30	0.345663	CN_433576
1	D2	110034497	8	0.672713	CN_433591			1	D2	110027165	30	0.345663	CN_433583
1	D2	110034560	8	0.730687	CN_433592			1	D2	110034497	30	0.991779	CN_433591
1	D2	110041701	8	0.89264	CN_433607			1	D2	110034560	30	0.9433	CN_433592
1	D2	110044476	8	0.863313	CN_433609			1	D2	110041701	30	0.776429	CN_433607
1	D2	110046521	8	0.936537	CN_433610			1	D2	110044476	30	0.641223	CN_433609
1	D2	111178889	8	0.735785	CN_437277			1	D2	110046521	30	0.560761	CN_433610
1	D2	111179088	8	0.336073	CN_437279			1	D2	111178889	30	0.356803	CN_437277
1	D2	111185495	8	0.875607	CN_437314			1	D2	111179088	30	0.550557	CN_437279
1	D2	111189749	8	0.320563	CN_437316			1	D2	111185495	30	0.741054	CN_437314
1	D2	112497197	8	0.520672	SNP_A-4261785	rs155655		1	D2	111189749	30	0.609481	CN_437316
1	D2	112497488	8	0.520509	CN_441079			1	D2	112497197	30	0.45849	SNP_A-4261785	rs155655
1	D2	112498913	8	0.520509	CN_441095			1	D2	112497488	30	0.0729649	CN_441079
1	D2	112507741	8		CN_442324			1	D2	112498913	30	0.0729649	CN_441095
1	D2	147291426	8	0.017095	CN_441266			1	D2	112507741	30		CN_442324
1	D2	147303148	8	0.266925	CN_005061			1	D2	147291426	30	0.534462	CN_441266
1	D2	147307826	8	0.153421	CN_441269			1	D2	147303148	30	0.68423	CN_005061
1	D2	147469502	8	0.34596	CN_441338			1	D2	147307826	30	0.471664	CN_441269
1	D2	147496467	8	0.472045	CN_441366			1	D2	147469502	30	0.679076	CN_441338
1	D2	147509287	8	0.357638	CN_441368			1	D2	147496467	30	0.482462	CN_441366
1	D2	147516071	8	0.521065	CN_005131			1	D2	147509287	30	0.619039	CN_441368
1	D2	147523315	8	0.623187	CN_442603			1	D2	147516071	30	0.619039	CN_005131
1	D2	147526040	8	0.919311	CN_005142			1	D2	147523315	30	0.606904	CN_442603
1	D2	147540169	8	0.933518	CN_005143			1	D2	147526040	30	0.866196	CN_005142
1	D2	147703466	8	0.541308	CN_442642			1	D2	147540169	30	0.664579	CN_005143
1	D2	150822151	8	0.793539	CN_452248			1	D2	147703466	30	0.674723	CN_442642
1	D2	150822330	8	0.595927	CN_452249			1	D2	150822151	30	0.775715	CN_452248
1	D2	150822419	8	0.356072	CN_452251			1	D2	150822330	30	0.805188	CN_452249
1	D2	150852902	8	0.356072	CN_453513			1	D2	150822419	30	0.839259	CN_452251
1	D2	150853218	8	0.218885	CN_453516			1	D2	150852902	30	0.839259	CN_453513
1	D2	151028547	8	0.337988	CN_453607			1	D2	150853218	30	0.607067	CN_453516
1	D2	151028563	8	0.251291	CN_453608			1	D2	151028547	30	0.805893	CN_453607
1	D2	151035324	8	0.0272591	CN_453640			1	D2	151028563	30	0.739622	CN_453608
1	D2	159905137	8	0.915575	CN_440251			1	D2	151035324	30	0.959294	CN_453640
1	D2	173063179	8	0.0676537	CN_443247			1	D2	159905137	30	0.814878	CN_440251
1	D2	173064310	8	0.0983249	CN_444479			1	D2	173063179	30	0.384984	CN_443247
1	D2	194994473	8	0.0852937	CN_465605			1	D2	173064310	30	0.609552	CN_444479
1	D2	194997658	8	0.0311424	CN_465606			1	D2	194994473	30	0.671948	CN_465605
1	D2	195005246	8	0.361874	CN_465609			1	D2	194997658	30	0.278402	CN_465606
1	D2	195016444	8	0.4031	CN_465632			1	D2	195005246	30	0.939408	CN_465609
1	D2	195016484	8	0.403165	CN_465634			1	D2	195016444	30	0.713302	CN_465632
1	D2	195024782	8	0.410052	CN_465643			1	D2	195016484	30	0.920528	CN_465634
1	D2	195037903	8	0.12222	CN_467731			1	D2	195024782	30	0.876955	CN_465643
1	D2	195050249	8	0.0242392	CN_467732			1	D2	195037903	30	0.731197	CN_467731
1	D2	195068695	8	0.564952	CN_467775			1	D2	195050249	30	0.491915	CN_467732
1	D2	195079153	8	0.822179	CN_467779			1	D2	195068695	30	0.141845	CN_467775
1	D2	195083353	8	0.950952	CN_012651			1	D2	195079153	30	0.215728	CN_467779
1	D2	195089940	8	0.950331	CN_467781			1	D2	195083353	30	0.46152	CN_012651
1	D2	195171782	8	0.547965	CN_467816			1	D2	195089940	30	0.943134	CN_467781
1	D2	246798656	8	0.182655	SNP_A-8686718	rs3114107		1	D2	195171782	30	0.761958	CN_467816
1	D2	246815817	8	0.31069	CN_477707			1	D2	246798656	30	0.607798	SNP_A-8686718	rs3114107
1	D2	246815842	8	0.208074	CN_020537			1	D2	246815817	30	0.262789	CN_477707
1	D2	246857002	8	0.102796	CN_477735			1	D2	246815842	30	0.390563	CN_020537
1	D2	246863836	8	0.0256768	CN_477738			1	D2	246857002	30	0.660856	CN_477735
1	D2	246877269	8	0.848509	SNP_A-4289125	rs2387786		1	D2	246863836	30	0.333708	CN_477738
2	D2	4201042	8	0.681042	CN_859457			1	D2	246877269	30	0.919444	SNP_A-4289125	rs2387786
2	D2	4201387	8	0.672074	CN_859459			2	D2	4191739	30	0.702632	CN_857286
2	D2	4201894	8	0.672074	CN_859464			2	D2	4201042	30	0.754424	CN_859457
2	D2	6225326	8	0.0352664	CN_857877			2	D2	4201387	30	0.575333	CN_859459
2	D2	34552819	8	0.641025	SNP_A-8320969	rs7593687		2	D2	4201894	30	0.575333	CN_859464
2	D2	34554898	8	0.641025	CN_841624			2	D2	6225326	30	0.0596819	CN_857877
2	D2	34555087	8	0.641025	CN_841625			2	D2	34552819	30	0.935396	SNP_A-8320969	rs7593687
2	D2	34555129	8	0.641025	CN_841626			2	D2	34554898	30	0.935396	CN_841624
2	D2	34562136	8	0.641025	CN_841629			2	D2	34555087	30	0.935396	CN_841625
2	D2	34581371	8	0.809297	CN_843759			2	D2	34555129	30	0.935396	CN_841626
2	D2	34590561	8		CN_843761			2	D2	34562136	30	0.935396	CN_841629
2	D2	34590667	8		SNP_A-8655625	rs6755618		2	D2	34581371	30	0.90074	CN_843759
2	D2	41091947	8	0.902591	CN_846151			2	D2	34590561	30		CN_843761
2	D2	41099391	8	0.955708	CN_846172			2	D2	34590667	30		SNP_A-8655625	rs6755618
2	D2	52607972	8	0.0315432	CN_837539			2	D2	41091947	30	0.368503	CN_846151
2	D2	52612257	8	0.333753	CN_837545			2	D2	41099391	30	0.477302	CN_846172
2	D2	52619198	8	0.49296	CN_837563			2	D2	52607972	30	0.0903348	CN_837539
2	D2	52635026	8	0.49296	CN_837573			2	D2	52612257	30	0.086591	CN_837545
2	D2	52635046	8	0.49296	CN_837575			2	D2	52619198	30	0.0669485	CN_837563
2	D2	87777487	8		CN_856190			2	D2	52635026	30	0.0669485	CN_837573
2	D2	88912182	8	0.863996	CN_860704			2	D2	52635046	30	0.0669485	CN_837575
2	D2	88914239	8	0.201235	CN_862818			2	D2	87777487	30		CN_856190
2	D2	88917167	8	0.0675667	CN_862825			2	D2	88912182	30	0.553346	CN_860704
2	D2	88938918	8	0.160105	CN_862857			2	D2	88914239	30	0.89937	CN_862818
2	D2	88942380	8	0.0920549	CN_862858			2	D2	88917167	30	0.885731	CN_862825
2	D2	88963448	8	0.124754	CN_862872			2	D2	88938918	30	0.464621	CN_862857
2	D2	89077597	8	0.0232983	CN_862930			2	D2	88942380	30	0.573189	CN_862858
2	D2	89092654	8	0.0271872	CN_862936			2	D2	88963448	30	0.50838	CN_862872
2	D2	89108516	8	0.0549562	CN_862941			2	D2	89077597	30	0.727649	CN_862930
2	D2	89118793	8	0.0255662	CN_204605			2	D2	89092654	30	0.655689	CN_862936
2	D2	89150453	8	0.0682789	CN_862949			2	D2	89108516	30	0.522589	CN_862941
2	D2	89282353	8	0.178995	CN_865077			2	D2	89118793	30	0.988078	CN_204605
2	D2	89299567	8	0.203368	CN_865080			2	D2	89150453	30	0.840562	CN_862949
2	D2	89572001	8	0.160203	CN_865110			2	D2	89282353	30	0.850648	CN_865077
2	D2	89612925	8	0.545034	CN_865115			2	D2	89299567	30	0.635472	CN_865080
2	D2	89639248	8	0.755713	CN_865119			2	D2	89572001	30	0.462116	CN_865110
2	D2	89772125	8	0.54813	CN_867308			2	D2	89612925	30	0.706798	CN_865115
2	D2	89912071	8	0.594025	CN_867366			2	D2	89639248	30	0.966338	CN_865119
2	D2	106246527	8	0.881234	CN_807816			2	D2	89772125	30	0.699679	CN_867308
2	D2	106251789	8	0.881234	CN_807826			2	D2	89912071	30	0.72539	CN_867366
2	D2	129354948	8	0.560892	CN_823408			2	D2	106246527	30	0.759331	CN_807816
2	D2	129355706	8	0.560892	CN_823416			2	D2	106251789	30	0.759331	CN_807826
2	D2	129356785	8	0.560892	CN_823421			2	D2	129354948	30	0.112307	CN_823408
2	D2	129356799	8	0.883318	CN_823422			2	D2	129355706	30	0.112307	CN_823416
2	D2	146580874	8	0.626284	CN_812894			2	D2	129356785	30	0.112307	CN_823421
2	D2	146581549	8	0.626284	CN_812898			2	D2	129356799	30	0.579544	CN_823422
2	D2	146583404	8	0.64702	CN_812914			2	D2	146580874	30	0.536528	CN_812894
2	D2	180126456	8	0.0648146	CN_826761			2	D2	146581549	30	0.536528	CN_812898
2	D2	180130382	8	0.0648146	CN_828825			2	D2	146583404	30	0.5449	CN_812914
2	D2	184502645	8		SNP_A-8361759	rs10173641		2	D2	180126456	30	0.946961	CN_826761
2	D2	184510686	8		CN_818158			2	D2	180130382	30	0.946961	CN_828825
2	D2	203004020	8	0.152242	CN_820705			2	D2	184502645	30		SNP_A-8361759	rs10173641
2	D2	203020446	8	0.102076	CN_820743			2	D2	184510686	30		CN_818158
2	D2	208063157	8		CN_847336			2	D2	203004020	30	0.379424	CN_820705
2	D2	208063423	8	0.675349	CN_847338			2	D2	203020446	30	0.273623	CN_820743
2	D2	208067581	8	0.15778	CN_847352			2	D2	208063157	30		CN_847336
2	D2	208067721	8	0.675349	CN_847353			2	D2	208063423	30	0.598093	CN_847338
2	D2	212894596	8	0.14604	SNP_A-8556567	rs7559911		2	D2	208067581	30	0.349419	CN_847352
2	D2	212900070	8	0.0947403	CN_838536			2	D2	208067721	30	0.598093	CN_847353
2	D2	242564139	8	0.789467	CN_856981			2	D2	212894596	30	0.866517	SNP_A-8556567	rs7559911
2	D2	242683359	8	0.375282	CN_859189			2	D2	212900070	30	0.983196	CN_838536
2	D2	242738129	8	0.375282	CN_859213			2	D2	242564139	30	0.989341	CN_856981
3	D2	6628332	8	0.359986	CN_1033458			2	D2	242683359	30	0.206355	CN_859189
3	D2	37957112	8	0.62753	SNP_A-8702654	rs7622209		2	D2	242738129	30	0.206355	CN_859213
3	D2	37957465	8	0.777524	SNP_A-8599263	rs9837352		3	D2	6626128	30	0.676843	CN_1033443
3	D2	37961932	8	0.777524	CN_1017297			3	D2	6628332	30	0.676843	CN_1033458
3	D2	37962110	8	0.383655	CN_1019397			3	D2	37957112	30	0.505373	SNP_A-8702654	rs7622209
3	D2	46776821	8	0.953995	CN_1030789			3	D2	37957465	30	0.953182	SNP_A-8599263	rs9837352
3	D2	46776965	8	0.95403	CN_1030790			3	D2	37961932	30	0.953182	CN_1017297
3	D2	46824285	8	0.503098	CN_1032915			3	D2	37962110	30	0.136298	CN_1019397
3	D2	46824593	8	0.616015	CN_1032916			3	D2	46776821	30	0.466359	CN_1030789
3	D2	53003415	8	0.755244	SNP_A-2136119	rs2336721		3	D2	46776965	30	0.123889	CN_1030790
3	D2	53014319	8	0.755244	CN_1028615			3	D2	46824285	30	0.0335734	CN_1032915
3	D2	65164275	8	0.857152	CN_1028894			3	D2	46824593	30	0.18333	CN_1032916
3	D2	65164359	8	0.474857	CN_1028890			3	D2	53003415	30	0.952897	SNP_A-2136119	rs2336721
3	D2	65185492	8	0.360562	CN_1028939			3	D2	53014319	30	0.952897	CN_1028615
3	D2	68814718	8	0.349783	CN_1046781			3	D2	65164275	30	0.579424	CN_1028894
3	D2	68828854	8	0.832197	CN_1046784			3	D2	65164359	30	0.269583	CN_1028890
3	D2	68830103	8	0.98101	CN_1046798			3	D2	65185492	30	0.320471	CN_1028939
3	D2	75509797	8	0.385274	CN_1015788			3	D2	68814718	30	0.676785	CN_1046781
3	D2	75545319	8	0.385274	CN_1015799			3	D2	68828854	30	0.523699	CN_1046784
3	D2	75597086	8	0.385274	SNP_A-8580270	rs7653202		3	D2	68830103	30	0.443192	CN_1046798
3	D2	75722584	8		SNP_A-2008845	rs7613806		3	D2	75509797	30	0.0857334	CN_1015788
3	D2	89477282	8		CN_1020654			3	D2	75545319	30	0.0857334	CN_1015799
3	D2	89499977	8	0.449162	SNP_A-1868011	rs870900		3	D2	75597086	30	0.0857334	SNP_A-8580270	rs7653202
3	D2	89502071	8	0.449162	CN_1022788			3	D2	75722584	30		SNP_A-2008845	rs7613806
3	D2	100427148	8	0.0185576	CN_945967			3	D2	89477282	30		CN_1020654
3	D2	100432111	8	0.0750962	CN_945994			3	D2	89499977	30	0.514876	SNP_A-1868011	rs870900
3	D2	127194903	8	0.538733	CN_991076			3	D2	89502071	30	0.514876	CN_1022788
3	D2	127194960	8	0.1363	CN_991077			3	D2	100427148	30	0.0465813	CN_945967
3	D2	127204552	8	0.135192	CN_991105			3	D2	100432111	30	0.100503	CN_945994
3	D2	129896851	8		CN_1006363			3	D2	127194903	30	0.206072	CN_991076
3	D2	131245549	8	0.327421	CN_978184			3	D2	127194960	30	0.139727	CN_991077
3	D2	131246388	8	0.362953	CN_978185			3	D2	127204552	30	0.169577	CN_991105
3	D2	131249017	8	0.395529	SNP_A-8323641	rs7355998		3	D2	129896851	30		CN_1006363
3	D2	131249276	8	0.395529	CN_231937			3	D2	131245549	30	0.468561	CN_978184
3	D2	131258548	8	0.443815	CN_231940			3	D2	131246388	30	0.0283009	CN_978185
3	D2	131268630	8	0.443815	CN_978189			3	D2	131249017	30	0.0267157	SNP_A-8323641	rs7355998
3	D2	131275465	8	0.441263	CN_978213			3	D2	131249276	30	0.0267157	CN_231937
3	D2	131277782	8	0.441263	CN_980266			3	D2	131258548	30	0.0347394	CN_231940
3	D2	131282357	8	0.41416	CN_980273			3	D2	131268630	30	0.0347394	CN_978189
3	D2	131288926	8		CN_980275			3	D2	131275465	30	0.0344518	CN_978213
3	D2	131289614	8		CN_980276			3	D2	131277782	30	0.0344518	CN_980266
3	D2	150446085	8	0.910721	SNP_A-2235058	rs9833887		3	D2	131282357	30	0.038265	CN_980273
3	D2	150450811	8	0.931769	SNP_A-8642847	rs9869078		3	D2	131288926	30		CN_980275
3	D2	163620294	8	0.178766	CN_987529			3	D2	131289614	30		CN_980276
3	D2	163625399	8	0.178766	CN_987540			3	D2	150446085	30	0.8257	SNP_A-2235058	rs9833887
3	D2	163995351	8	0.717903	CN_989748			3	D2	150450811	30	0.895176	SNP_A-8642847	rs9869078
3	D2	163995786	8	0.518855	CN_237191			3	D2	163620294	30	0.418998	CN_987529
3	D2	163997321	8	0.861232	CN_989753			3	D2	163625399	30	0.418998	CN_987540
3	D2	164007552	8	0.856363	CN_989760			3	D2	163995351	30	0.279555	CN_989748
3	D2	164011324	8	0.861232	CN_989761			3	D2	163995786	30	0.224661	CN_237191
3	D2	164023184	8	0.861232	CN_989771			3	D2	163997321	30	0.346577	CN_989753
3	D2	164028410	8	0.868914	CN_991813			3	D2	164007552	30	0.355967	CN_989760
3	D2	164098609	8	0.9392	CN_991852			3	D2	164011324	30	0.346577	CN_989761
3	D2	164106591	8	0.543385	CN_991857			3	D2	164023184	30	0.346577	CN_989771
3	D2	164108689	8	0.391475	CN_991859			3	D2	164028410	30	0.34464	CN_991813
3	D2	164109266	8	0.659055	CN_991860			3	D2	164098609	30	0.526888	CN_991852
3	D2	164109297	8	0.181718	CN_991861			3	D2	164106591	30	0.768345	CN_991857
3	D2	166524242	8	0.615223	CN_1005005			3	D2	164108689	30	0.935466	CN_991859
3	D2	166564633	8	0.615223	CN_1007109			3	D2	164109266	30	0.850851	CN_991860
3	D2	174723329	8		CN_983441			3	D2	164109297	30	0.306115	CN_991861
3	D2	174772374	8		CN_983455			3	D2	166524242	30	0.356248	CN_1005005
3	D2	177370753	8		CN_998713			3	D2	166564633	30	0.356248	CN_1007109
3	D2	177397173	8		CN_998739			3	D2	174723329	30		CN_983441
3	D2	190846372	8	0.777659	CN_1007702			3	D2	174772374	30		CN_983455
3	D2	190847332	8	0.723543	CN_1007711			3	D2	177370753	30		CN_998713
3	D2	194360596	8	0.751749	CN_994743			3	D2	177397173	30		CN_998739
3	D2	194363167	8	0.783269	CN_994748			3	D2	190846372	30	0.60098	CN_1007702
3	D2	194365597	8	0.547275	CN_994757			3	D2	190847332	30	0.745426	CN_1007711
3	D2	196868323	8	0.587642	CN_1007835			3	D2	194360596	30	0.734453	CN_994743
3	D2	196901834	8	0.447854	CN_1007841			3	D2	194363167	30	0.548628	CN_994748
3	D2	196907469	8	0.204878	CN_1007843			3	D2	194365597	30	0.415591	CN_994757
3	D2	196932593	8	0.150735	CN_1007865			3	D2	196868323	30	0.788596	CN_1007835
3	D2	196941719	8	0.0814087	CN_1007871			3	D2	196901834	30	0.232664	CN_1007841
3	D2	196950537	8	0.219821	CN_1007878			3	D2	196907469	30	0.226173	CN_1007843
3	D2	196960434	8	0.263285	CN_1007880			3	D2	196932593	30	0.183297	CN_1007865
4	D2	8979788	8	0.675349	SNP_A-8539013	rs10032245		3	D2	196941719	30	0.0407918	CN_1007871
4	D2	9070328	8	0.440517	CN_1116570			3	D2	196950537	30	0.336511	CN_1007878
4	D2	9095185	8	0.675349	CN_1083646			3	D2	196960434	30	0.376589	CN_1007880
4	D2	9823258	8	0.0421824	SNP_A-8620297	rs728663		4	D2	2281	30	0.86985	CN_1062298
4	D2	9832514	8	0.914631	CN_1088266			4	D2	8979788	30	0.598093	SNP_A-8539013	rs10032245
4	D2	9832726	8	0.89035	CN_1088267			4	D2	9070328	30	0.131016	CN_1116570
4	D2	9837881	8	0.952862	CN_1090366			4	D2	9095185	30	0.598093	CN_1083646
4	D2	9839910	8	0.994122	CN_1090389			4	D2	9823258	30	0.917719	SNP_A-8620297	rs728663
4	D2	9840001	8	0.953274	CN_1090390			4	D2	9832514	30	0.65228	CN_1088266
4	D2	9840596	8	0.956806	CN_1090395			4	D2	9832726	30	0.545801	CN_1088267
4	D2	9843312	8	0.319041	CN_1090405			4	D2	9837881	30	0.663644	CN_1090366
4	D2	9843364	8	0.319041	CN_1090406			4	D2	9839910	30	0.582336	CN_1090389
4	D2	9843706	8	0.570522	CN_1090412			4	D2	9840001	30	0.647401	CN_1090390
4	D2	9844264	8	0.622342	CN_1090409			4	D2	9840596	30	0.605624	CN_1090395
4	D2	9844366	8	0.341114	CN_1090411			4	D2	9843312	30	0.642921	CN_1090405
4	D2	9845240	8	0.100536	SNP_A-8499310	rs741077		4	D2	9843364	30	0.642921	CN_1090406
4	D2	10001452	8	0.265443	SNP_A-4272761	rs4698045		4	D2	9843706	30	0.565679	CN_1090412
4	D2	10002252	8	0.265443	CN_1025152			4	D2	9844264	30	0.33835	CN_1090409
4	D2	10007416	8	0.265443	CN_1025167			4	D2	9844366	30	0.755773	CN_1090411
4	D2	10009766	8	0.265443	CN_1025185			4	D2	9845240	30	0.328501	SNP_A-8499310	rs741077
4	D2	10011816	8		CN_1025192			4	D2	10001452	30	0.498607	SNP_A-4272761	rs4698045
4	D2	20981101	8	0.377196	CN_1073231			4	D2	10002252	30	0.498607	CN_1025152
4	D2	20985949	8	0.315277	CN_1073243			4	D2	10007416	30	0.498607	CN_1025167
4	D2	34455255	8	0.123632	CN_1077979			4	D2	10009766	30	0.498607	CN_1025185
4	D2	34462895	8	0.636266	CN_1077986			4	D2	10011816	30		CN_1025192
4	D2	34495606	8	0.953364	CN_1078017			4	D2	20981101	30	0.475943	CN_1073231
4	D2	34497735	8	0.984734	CN_1078018			4	D2	20985949	30	0.293758	CN_1073243
4	D2	34501120	8	0.973303	CN_1078020			4	D2	34455255	30	0.271089	CN_1077979
4	D2	64380064	8	0.764827	CN_1052052			4	D2	34462895	30	0.716422	CN_1077986
4	D2	64390853	8	0.764827	CN_1052079			4	D2	34495606	30	0.943246	CN_1078017
4	D2	69043083	8	0.164433	CN_1109545			4	D2	34497735	30	0.761421	CN_1078018
4	D2	69049737	8	0.162834	CN_1109546			4	D2	34501120	30	0.645241	CN_1078020
4	D2	69057536	8	0.0443882	CN_278018			4	D2	64380064	30	0.453096	CN_1052052
4	D2	69072887	8	0.116605	CN_278022			4	D2	64390853	30	0.453096	CN_1052079
4	D2	69118019	8	0.242335	CN_1109575			4	D2	69043083	30	0.843133	CN_1109545
4	D2	69118497	8	0.237068	CN_1109577			4	D2	69049737	30	0.844696	CN_1109546
4	D2	69168574	8	0.0931245	CN_1111670			4	D2	69057536	30	0.732448	CN_278018
4	D2	69171930	8	0.0783875	CN_1111671			4	D2	69072887	30	0.742984	CN_278022
4	D2	69187710	8	0.371141	CN_1111674			4	D2	69118019	30	0.650265	CN_1109575
4	D2	69188929	8	0.243889	CN_1111675			4	D2	69118497	30	0.462488	CN_1109577
4	D2	69234339	8	0.0973494	CN_1111680			4	D2	69168574	30	0.956392	CN_1111670
4	D2	70158099	8	0.145308	CN_1113955			4	D2	69171930	30	0.973121	CN_1111671
4	D2	70162233	8	0.60293	CN_1113956			4	D2	69187710	30	0.728864	CN_1111674
4	D2	70163001	8	0.551819	CN_1113958			4	D2	69188929	30	0.6746	CN_1111675
4	D2	70177963	8	0.275655	CN_1113967			4	D2	69234339	30	0.466907	CN_1111680
4	D2	70183466	8	0.219977	CN_1113969			4	D2	70158099	30	0.0515948	CN_1113955
4	D2	70264023	8	0.159147	CN_1116059			4	D2	70162233	30	0.875485	CN_1113956
4	D2	70266713	8	0.755841	CN_1116061			4	D2	70163001	30	0.799933	CN_1113958
4	D2	70270740	8	0.927663	CN_1116064			4	D2	70177963	30	0.521429	CN_1113967
4	D2	87195118	8	0.0642124	CN_1094575			4	D2	70183466	30	0.140805	CN_1113969
4	D2	87199113	8	0.0226464	CN_1094593			4	D2	70264023	30	0.153113	CN_1116059
4	D2	108285200	8	0.627158	CN_1034256			4	D2	70266713	30	0.624689	CN_1116061
4	D2	108295982	8	0.627158	CN_256891			4	D2	70270740	30	0.331585	CN_1116064
4	D2	115394772	8	0.66367	CN_1016937			4	D2	87195118	30	0.0389201	CN_1094575
4	D2	115401624	8	0.416614	CN_1016957			4	D2	87199113	30	0.0950495	CN_1094593
4	D2	116392060	8	0.00830921	SNP_A-8713422	rs1876478		4	D2	108285200	30	0.786492	CN_1034256
4	D2	116395574	8	0.00821529	CN_1023241			4	D2	108295982	30	0.786492	CN_256891
4	D2	122501918	8	0.292894	CN_1032209			4	D2	115394772	30	0.286227	CN_1016937
4	D2	122501933	8	0.175563	CN_1032210			4	D2	115401624	30	0.227061	CN_1016957
4	D2	122504585	8	0.193035	SNP_A-2122705	rs1513708		4	D2	116392060	30	0.147113	SNP_A-8713422	rs1876478
4	D2	138308997	8	0.296619	CN_1072057			4	D2	116395574	30	0.1463	CN_1023241
4	D2	138311553	8	0.933224	CN_1072060			4	D2	122501918	30	0.403987	CN_1032209
4	D2	138311870	8	0.414227	CN_1072061			4	D2	122501933	30	0.532007	CN_1032210
4	D2	138314571	8	0.374825	CN_1072077			4	D2	122504585	30	0.493902	SNP_A-2122705	rs1513708
4	D2	152095759	8	0.584077	CN_264075			4	D2	138308997	30	0.95975	CN_1072057
4	D2	152103760	8	0.710242	CN_1081154			4	D2	138311553	30	0.699647	CN_1072060
4	D2	153010983	8	0.769919	SNP_A-1938312	rs17028001		4	D2	138311870	30	0.282304	CN_1072061
4	D2	153012341	8	0.490558	CN_1050394			4	D2	138314571	30	0.39103	CN_1072077
4	D2	161273041	8	0.354744	CN_1063713			4	D2	152095759	30	0.802684	CN_264075
4	D2	161286565	8	0.9662	SNP_A-1979613	rs17328339		4	D2	152103760	30	0.166998	CN_1081154
4	D2	161290239	8	0.354744	CN_1063747			4	D2	153010983	30	0.331171	SNP_A-1938312	rs17028001
4	D2	162099468	8	0.0167147	CN_1068216			4	D2	153012341	30	0.651912	CN_1050394
4	D2	162099574	8	0.00922719	CN_1068214			4	D2	161273041	30	0.625956	CN_1063713
4	D2	162104050	8	0.0241406	CN_1068232			4	D2	161286565	30	0.625956	SNP_A-1979613	rs17328339
4	D2	162104369	8	0.994543	CN_1070305			4	D2	161290239	30	0.625956	CN_1063747
4	D2	172611459	8		CN_1061791			4	D2	162099468	30	0.312243	CN_1068216
4	D2	172614508	8		CN_1061801			4	D2	162099574	30	0.293094	CN_1068214
4	D2	173225723	8	0.496002	CN_1064071			4	D2	162104050	30	0.248728	CN_1068232
4	D2	173226108	8	0.465633	CN_1064077			4	D2	162104369	30	0.959086	CN_1070305
4	D2	173232554	8	0.755688	CN_1064081			4	D2	172611459	30		CN_1061791
5	D2	770379	8	0.821388	CN_1139858			4	D2	172614508	30		CN_1061801
5	D2	814016	8	0.500951	CN_1126565			4	D2	173225723	30	0.767034	CN_1064071
5	D2	826568	8	0.494688	CN_1133287			4	D2	173226108	30	0.327713	CN_1064077
5	D2	862806	8	0.0379444	CN_1153375			4	D2	173232554	30	0.0898814	CN_1064081
5	D2	870850	8	0.063343	CN_1122212			5	D2	751371	30	0.303443	CN_1128686
5	D2	878653	8	0.103078	CN_1126668			5	D2	770379	30	0.912147	CN_1139858
5	D2	886628	8	0.845396	CN_1131184			5	D2	814016	30	0.0297367	CN_1126565
5	D2	7230338	8	0.505913	SNP_A-8627731	rs4235567		5	D2	826568	30	0.0296751	CN_1133287
5	D2	8755522	8	0.0186609	SNP_A-8673294	rs6875808		5	D2	862806	30	0.175648	CN_1153375
5	D2	8800142	8	0.0186609	SNP_A-4285780	rs156457		5	D2	870850	30	0.163691	CN_1122212
5	D2	12868780	8		CN_1086683			5	D2	878653	30	0.27119	CN_1126668
5	D2	12873076	8		CN_1086703			5	D2	886628	30	0.611801	CN_1131184
5	D2	15773597	8	0.52487	CN_1104892			5	D2	7230338	30	0.33193	SNP_A-8627731	rs4235567
5	D2	17644656	8	0.68963	CN_1136343			5	D2	8755522	30	0.751028	SNP_A-8673294	rs6875808
5	D2	17675249	8	0.301771	CN_1138568			5	D2	8800142	30	0.751028	SNP_A-4285780	rs156457
5	D2	57361784	8	0.560125	CN_1148306			5	D2	12868780	30		CN_1086683
5	D2	57361920	8	0.591345	CN_1148304			5	D2	12873076	30		CN_1086703
5	D2	57369290	8	0.13065	CN_1148336			5	D2	15773597	30	0.836722	CN_1104892
5	D2	57992583	8	0.138606	CN_1150649			5	D2	17644656	30	0.0917947	CN_1136343
5	D2	57994889	8	0.113579	CN_1152754			5	D2	17675249	30	0.698403	CN_1138568
5	D2	97074222	8		SNP_A-8602968	rs2914928		5	D2	57361784	30	0.516318	CN_1148306
5	D2	97075856	8	0.379403	SNP_A-8475882	rs2163157		5	D2	57361920	30	0.519052	CN_1148304
5	D2	97125440	8		CN_1140334			5	D2	57369290	30	0.686364	CN_1148336
5	D2	117416321	8	0.753325	CN_1095169			5	D2	57992583	30	0.174844	CN_1150649
5	D2	151495579	8	0.388781	CN_1104742			5	D2	57994889	30	0.165953	CN_1152754
5	D2	151498544	8	0.388781	CN_1104746			5	D2	97074222	30		SNP_A-8602968	rs2914928
5	D2	155409350	8	0.309466	CN_1091696			5	D2	97075856	30	0.281411	SNP_A-8475882	rs2163157
5	D2	155415307	8	0.309466	CN_1091706			5	D2	97125440	30		CN_1140334
5	D2	180311316	8	0.635814	CN_295757			5	D2	117416321	30	0.296521	CN_1095169
5	D2	180350709	8	0.717995	CN_1120920			5	D2	151495579	30	0.324469	CN_1104742
6	D2	239837	8	0.247933	CN_1179771			5	D2	151498544	30	0.324469	CN_1104746
6	D2	247306	8	0.353101	CN_1184148			5	D2	155409350	30	0.733687	CN_1091696
6	D2	326149	8	0.670355	CN_1175494			5	D2	155415307	30	0.733687	CN_1091706
6	D2	327559	8	0.176681	SNP_A-8544909	rs7773324		5	D2	180311316	30	0.50449	CN_295757
6	D2	26845011	8	0.223848	CN_1159998			5	D2	180350709	30	0.550521	CN_1120920
6	D2	26862372	8	0.223848	CN_1160009			6	D2	202353	30	0.44527	CN_1159810
6	D2	29958359	8	0.754595	CN_1173230			6	D2	239837	30	0.813265	CN_1179771
6	D2	29979615	8	0.613411	SNP_A-4302083	rs9468653		6	D2	247306	30	0.507863	CN_1184148
6	D2	30009555	8	0.484521	CN_1173243			6	D2	326149	30	0.617137	CN_1175494
6	D2	30012844	8	0.541842	SNP_A-8506415	rs2523998		6	D2	327559	30	0.942873	SNP_A-8544909	rs7773324
6	D2	31394255	8	0.721432	CN_1173314			6	D2	26845011	30	0.944643	CN_1159998
6	D2	31404430	8	0.721432	CN_1173323			6	D2	26862372	30	0.944643	CN_1160009
6	D2	32560779	8	0.32002	CN_1175483			6	D2	29958359	30	0.13161	CN_1173230
6	D2	32562253	8	0.313992	CN_1175484			6	D2	29979615	30	0.0212405	SNP_A-4302083	rs9468653
6	D2	32564661	8	0.0948258	CN_1175486			6	D2	30009555	30	0.0217799	CN_1173243
6	D2	32577897	8	0.537549	CN_1175489			6	D2	30012844	30	0.152437	SNP_A-8506415	rs2523998
6	D2	32582919	8	0.606905	CN_1175492			6	D2	31394255	30	0.528873	CN_1173314
6	D2	32599282	8	0.646787	CN_1175497			6	D2	31404430	30	0.528873	CN_1173323
6	D2	32652287	8	0.666886	CN_1175516			6	D2	32560779	30	0.191497	CN_1175483
6	D2	32678343	8	0.35418	CN_1175519			6	D2	32562253	30	0.189465	CN_1175484
6	D2	66456203	8	0.701663	CN_1206513			6	D2	32564661	30	0.20794	CN_1175486
6	D2	66460573	8	0.701663	CN_1206528			6	D2	32577897	30	0.560478	CN_1175489
6	D2	67064983	8	0.393502	SNP_A-8349198	rs9345808		6	D2	32582919	30	0.867416	CN_1175492
6	D2	67065532	8	0.917441	SNP_A-4249791	rs10440810		6	D2	32599282	30	0.824606	CN_1175497
6	D2	67097634	8	0.121475	CN_1210887			6	D2	32652287	30	0.691861	CN_1175516
6	D2	67105350	8	0.0899765	SNP_A-1798466	rs1708561		6	D2	32678343	30	0.269828	CN_1175519
6	D2	77496587	8	0.640549	SNP_A-2026216	rs4348275		6	D2	66456203	30	0.935287	CN_1206513
6	D2	77499938	8	0.854559	CN_1197995			6	D2	66460573	30	0.626511	CN_1206528
6	D2	77509523	8	0.690462	SNP_A-8388258	rs9447777		6	D2	67064983	30	0.572113	SNP_A-8349198	rs9345808
6	D2	79019608	8	0.634903	CN_1206810			6	D2	67065532	30	0.240771	SNP_A-4249791	rs10440810
6	D2	79025784	8	0.131488	CN_1206812			6	D2	67097634	30	0.499165	CN_1210887
6	D2	79028416	8	0.131488	CN_1206813			6	D2	67105350	30	0.446737	SNP_A-1798466	rs1708561
6	D2	79035831	8	0.145834	CN_1206834			6	D2	77496587	30	0.956105	SNP_A-2026216	rs4348275
6	D2	79044205	8	0.178001	SNP_A-8424000	rs1093592		6	D2	77499938	30	0.994791	CN_1197995
6	D2	79051809	8	0.171334	CN_1206843			6	D2	77509523	30	0.89518	SNP_A-8388258	rs9447777
6	D2	79070720	8	0.0466462	CN_1206867			6	D2	79019608	30	0.727629	CN_1206810
6	D2	79070735	8	0.0451773	CN_1206868			6	D2	79025784	30	0.330985	CN_1206812
6	D2	79071059	8	0.0451773	CN_1206872			6	D2	79028416	30	0.330985	CN_1206813
6	D2	79083405	8	0.0187244	SNP_A-2084968	rs818283		6	D2	79035831	30	0.380286	CN_1206834
6	D2	79083847	8	0.0191731	CN_1208972			6	D2	79044205	30	0.362552	SNP_A-8424000	rs1093592
6	D2	79084489	8	0.0191731	CN_1208976			6	D2	79051809	30	0.55281	CN_1206843
6	D2	79089311	8	0.0954489	CN_1208977			6	D2	79070720	30	0.272239	CN_1206867
6	D2	79091904	8	0.208516	CN_330453			6	D2	79070735	30	0.295116	CN_1206868
6	D2	79095953	8	0.840843	SNP_A-8418329	rs818316		6	D2	79071059	30	0.295116	CN_1206872
6	D2	81340908	8	0.10318	CN_1220081			6	D2	79083405	30	0.101828	SNP_A-2084968	rs818283
6	D2	81346253	8	0.198345	CN_1220112			6	D2	79083847	30	0.101671	CN_1208972
6	D2	93632587	8	0.839924	CN_1218089			6	D2	79084489	30	0.101671	CN_1208976
6	D2	93635351	8	0.0777203	CN_1218119			6	D2	79089311	30	0.363538	CN_1208977
6	D2	103844669	8	0.384733	CN_1144801			6	D2	79091904	30	0.504451	CN_330453
6	D2	103868754	8	0.384733	CN_1144843			6	D2	79095953	30	0.971705	SNP_A-8418329	rs818316
6	D2	103872163	8	0.214116	CN_1144844			6	D2	81340908	30	0.634461	CN_1220081
6	D2	124477640	8		SNP_A-8504800	rs1040930		6	D2	81346253	30	0.776748	CN_1220112
6	D2	124503388	8		CN_1156505			6	D2	93632587	30	0.100314	CN_1218089
6	D2	168078127	8		SNP_A-1906339	rs2340910		6	D2	93635351	30	0.00751423	CN_1218119
7	D2	97240411	8	0.750898	CN_1259460			6	D2	103844669	30	0.531509	CN_1144801
7	D2	109224328	8	0.245723	CN_1196516			6	D2	103868754	30	0.531509	CN_1144843
7	D2	109225010	8	0.243988	CN_1196531			6	D2	103872163	30	0.85496	CN_1144844
7	D2	109228480	8	0.245723	CN_1196544			6	D2	124477640	30		SNP_A-8504800	rs1040930
7	D2	109228865	8	0.109232	CN_1196539			6	D2	124503388	30		CN_1156505
7	D2	109241146	8	0.233538	CN_1196549			6	D2	168078127	30		SNP_A-1906339	rs2340910
7	D2	109241218	8	0.233538	CN_1196550			7	D2	97233396	30	0.660139	CN_1259447
7	D2	125832718	8	0.610792	CN_1196956			7	D2	97240411	30	0.660139	CN_1259460
7	D2	125833851	8	0.825209	CN_1196966			7	D2	109224328	30	0.473742	CN_1196516
7	D2	133435717	8	0.305067	CN_1205874			7	D2	109225010	30	0.466338	CN_1196531
7	D2	133435735	8	0.305067	CN_1205878			7	D2	109228480	30	0.473742	CN_1196544
7	D2	133440983	8	0.305067	CN_1205896			7	D2	109228865	30	0.245716	CN_1196539
7	D2	133446174	8	0.0656705	CN_1205901			7	D2	109241146	30	0.289005	CN_1196549
7	D2	133449712	8	0.146911	CN_1205908			7	D2	109241218	30	0.289005	CN_1196550
7	D2	133449737	8	0.146911	CN_1205909			7	D2	125832718	30	0.385299	CN_1196956
7	D2	141416112	8	0.466275	CN_1221383			7	D2	125833851	30	0.799593	CN_1196966
7	D2	141416598	8	0.466275	CN_1221386			7	D2	133435717	30	0.688267	CN_1205874
7	D2	141436672	8	0.0444819	CN_1221420			7	D2	133435735	30	0.688267	CN_1205878
7	D2	141438576	8	0.039799	CN_1221421			7	D2	133440983	30	0.688267	CN_1205896
7	D2	141693581	8	0.585191	CN_1223592			7	D2	133446174	30	0.608061	CN_1205901
7	D2	141693868	8	0.587209	CN_1223596			7	D2	133449712	30	0.600972	CN_1205908
7	D2	141694120	8	0.589176	CN_1223597			7	D2	133449737	30	0.600972	CN_1205909
7	D2	141699450	8	0.240663	CN_1223600			7	D2	141416112	30	0.41946	CN_1221383
7	D2	141704838	8	0.354951	CN_1223613			7	D2	141416598	30	0.41946	CN_1221386
7	D2	141704901	8	0.293205	CN_1223614			7	D2	141436672	30	0.191424	CN_1221420
7	D2	141707543	8	0.679224	CN_1223620			7	D2	141438576	30	0.137349	CN_1221421
7	D2	141711917	8	0.679224	CN_1223625			7	D2	141693581	30	0.763477	CN_1223592
7	D2	141712460	8	0.815596	CN_1223626			7	D2	141693868	30	0.766101	CN_1223596
7	D2	141712586	8	0.964817	CN_1223627			7	D2	141694120	30	0.768658	CN_1223597
7	D2	141715788	8	0.73485	CN_340606			7	D2	141699450	30	0.411986	CN_1223600
7	D2	142156294	8	0.63217	CN_1190737			7	D2	141704838	30	0.443054	CN_1223613
7	D2	142164788	8	0.662972	CN_1192823			7	D2	141704901	30	0.466601	CN_1223614
7	D2	142167486	8	0.63217	CN_1192844			7	D2	141707543	30	0.389834	CN_1223620
7	D2	142933203	8	0.135123	CN_1197296			7	D2	141711917	30	0.389834	CN_1223625
7	D2	143039363	8	0.418071	CN_1197330			7	D2	141712460	30	0.424897	CN_1223626
7	D2	143075149	8	0.72375	CN_1197346			7	D2	141712586	30	0.653506	CN_1223627
7	D2	143163931	8	0.818098	CN_1197387			7	D2	141715788	30	0.727043	CN_340606
7	D2	143178205	8	0.360776	CN_1199472			7	D2	142156294	30	0.819629	CN_1190737
7	D2	143527185	8	0.240685	CN_1201736			7	D2	142164788	30	0.847852	CN_1192823
7	D2	143535212	8	0.963116	CN_1201737			7	D2	142167486	30	0.819629	CN_1192844
7	D2	143542557	8	0.568748	CN_1201741			7	D2	142933203	30	0.61867	CN_1197296
7	D2	143548534	8	0.36115	CN_1201744			7	D2	143039363	30	0.866275	CN_1197330
7	D2	143558740	8	0.153391	CN_1201745			7	D2	143075149	30	0.421425	CN_1197346
7	D2	143682164	8	0.449193	CN_1201781			7	D2	143163931	30	0.864573	CN_1197387
7	D2	143697880	8	0.403434	CN_1201782			7	D2	143178205	30	0.959111	CN_1199472
7	D2	158819765	8	0.286482	CN_1219561			7	D2	143527185	30	0.158638	CN_1201736
8	D2	2246765	8	0.486321	CN_1260908			7	D2	143535212	30	0.950811	CN_1201737
8	D2	3774468	8	0.0446454	SNP_A-2224635	rs41330046		7	D2	143542557	30	0.574093	CN_1201741
8	D2	3777514	8	0.412124	CN_1274686			7	D2	143548534	30	0.322071	CN_1201744
8	D2	3984471	8	0.00638978	CN_1285979			7	D2	143558740	30	0.156687	CN_1201745
8	D2	5586134	8	0.965341	CN_1295196			7	D2	143682164	30	0.918551	CN_1201781
8	D2	5591903	8	0.965341	SNP_A-8487761	rs1635664		7	D2	143697880	30	0.645156	CN_1201782
8	D2	6813673	8		CN_1295476			7	D2	158819765	30	0.0855881	CN_1219561
8	D2	7141477	8	0.149475	CN_1277610			8	D2	2242045	30	0.713613	CN_1260879
8	D2	7181231	8	0.0145915	CN_373446			8	D2	2246765	30	0.885021	CN_1260908
8	D2	7202021	8	0.32353	CN_1279880			8	D2	3774468	30	0.369992	SNP_A-2224635	rs41330046
8	D2	7225313	8	0.337747	CN_1282086			8	D2	3777514	30	0.78311	CN_1274686
8	D2	7225429	8	0.515218	CN_1282087			8	D2	3984471	30	0.448861	CN_1285979
8	D2	7237790	8	0.359648	CN_1282128			8	D2	5586134	30	0.324199	CN_1295196
8	D2	7254775	8	0.328946	CN_1282195			8	D2	5591903	30	0.324199	SNP_A-8487761	rs1635664
8	D2	7825372	8	0.901819	CN_1277771			8	D2	6813673	30		CN_1295476
8	D2	7836800	8	0.475204	CN_1277801			8	D2	7141477	30	0.222793	CN_1277610
8	D2	7847301	8	0.692279	CN_1277844			8	D2	7181231	30	0.0916289	CN_373446
8	D2	7847316	8	0.595534	CN_1277845			8	D2	7202021	30	0.782211	CN_1279880
8	D2	7903572	8	0.0568051	CN_1282263			8	D2	7225313	30	0.591935	CN_1282086
8	D2	9093777	8	0.185853	CN_1280300			8	D2	7225429	30	0.900719	CN_1282087
8	D2	12025135	8	0.725478	CN_1246627			8	D2	7237790	30	0.343757	CN_1282128
8	D2	12260380	8	0.427164	CN_1260053			8	D2	7254775	30	0.304908	CN_1282195
8	D2	12276652	8	0.574039	CN_1260103			8	D2	7825372	30	0.137687	CN_1277771
8	D2	12284206	8	0.996996	CN_360899			8	D2	7836800	30	0.383398	CN_1277801
8	D2	12285893	8	0.709559	SNP_A-2157517	rs2739979		8	D2	7847301	30	0.228194	CN_1277844
8	D2	12291857	8	0.0209571	CN_1228543			8	D2	7847316	30	0.268153	CN_1277845
8	D2	12305298	8	0.30369	CN_1228587			8	D2	7903572	30	0.387602	CN_1282263
8	D2	12356009	8	0.321445	CN_1264685			8	D2	9093777	30	0.369957	CN_1280300
8	D2	12487426	8	0.207591	CN_1271468			8	D2	12025135	30	0.645119	CN_1246627
8	D2	13659088	8	0.15952	CN_1269418			8	D2	12260380	30	0.949916	CN_1260053
8	D2	13696093	8	0.0918744	CN_1271701			8	D2	12276652	30	0.62541	CN_1260103
8	D2	16306606	8	0.559781	CN_1260802			8	D2	12284206	30	0.227728	CN_360899
8	D2	16319032	8	0.403537	CN_1260819			8	D2	12285893	30	0.408846	SNP_A-2157517	rs2739979
8	D2	25030360	8	0.804212	CN_1274451			8	D2	12291857	30	0.669606	CN_1228543
8	D2	25030439	8	0.804212	CN_1274453			8	D2	12305298	30	0.660315	CN_1228587
8	D2	25031417	8	0.804212	CN_1274455			8	D2	12356009	30	0.38271	CN_1264685
8	D2	25040250	8	0.611594	SNP_A-2068623	rs6984321		8	D2	12487426	30	0.845432	CN_1271468
8	D2	39354760	8		CN_1283685			8	D2	13659088	30	0.741829	CN_1269418
8	D2	39365832	8	0.927408	CN_1283687			8	D2	13696093	30	0.687225	CN_1271701
8	D2	39370129	8	0.927408	CN_1283689			8	D2	16306606	30	0.492919	CN_1260802
8	D2	39411253	8	0.483686	CN_1283706			8	D2	16319032	30	0.18768	CN_1260819
8	D2	39438370	8	0.780583	CN_1283713			8	D2	25030360	30	0.399622	CN_1274451
8	D2	39440989	8	0.74427	CN_1283714			8	D2	25030439	30	0.399622	CN_1274453
8	D2	39443060	8	0.795615	CN_1283715			8	D2	25031417	30	0.399622	CN_1274455
8	D2	39452128	8	0.767524	CN_1283719			8	D2	25040250	30	0.24424	SNP_A-2068623	rs6984321
8	D2	39489631	8	0.774588	CN_1283734			8	D2	39354760	30		CN_1283685
8	D2	39498824	8	0.659204	CN_1283737			8	D2	39365832	30	0.692239	CN_1283687
8	D2	39504351	8	0.659204	CN_1283742			8	D2	39370129	30	0.692239	CN_1283689
8	D2	39506122	8	0.338683	CN_1283743			8	D2	39411253	30	0.279208	CN_1283706
8	D2	39507456	8		CN_1283744			8	D2	39438370	30	0.588931	CN_1283713
8	D2	40302954	8	0.0997632	CN_1290420			8	D2	39440989	30	0.528513	CN_1283714
8	D2	40308668	8	0.205002	CN_1290450			8	D2	39443060	30	0.58436	CN_1283715
8	D2	40312067	8	0.562312	SNP_A-8282455	rs2341979		8	D2	39452128	30	0.563843	CN_1283719
8	D2	85425438	8	0.419686	CN_1282409			8	D2	39489631	30	0.763307	CN_1283734
8	D2	85431221	8	0.290622	CN_1282424			8	D2	39498824	30	0.441651	CN_1283737
8	D2	112363455	8		CN_1235160			8	D2	39504351	30	0.441651	CN_1283742
8	D2	112364436	8		CN_1235168			8	D2	39506122	30	0.118583	CN_1283743
8	D2	115703663	8	0.505537	CN_1255367			8	D2	39507456	30		CN_1283744
8	D2	115710907	8	0.737577	CN_1255396			8	D2	40302954	30	0.122415	CN_1290420
9	D2	24507682	8		CN_1304176			8	D2	40308668	30	0.253083	CN_1290450
9	D2	43412533	8	0.558483	CN_1322494			8	D2	40312067	30	0.476139	SNP_A-8282455	rs2341979
9	D2	43445848	8	0.767003	CN_1322496			8	D2	85425438	30	0.98807	CN_1282409
9	D2	43542722	8	0.132586	CN_1322511			8	D2	85431221	30	0.751439	CN_1282424
9	D2	43552158	8	0.0809112	CN_1322512			8	D2	112363455	30		CN_1235160
9	D2	43575109	8	0.571108	CN_1322514			8	D2	112364436	30		CN_1235168
9	D2	43645248	8	0.763267	CN_1322530			8	D2	115703663	30	0.861178	CN_1255367
9	D2	43666998	8	0.47716	CN_1322533			8	D2	115710907	30	0.656091	CN_1255396
9	D2	43720905	8	0.238019	CN_1322542			9	D2	24493816	30		CN_1304163
9	D2	43740182	8	0.120186	CN_1322546			9	D2	24507682	30		CN_1304176
9	D2	44181813	8	0.209766	CN_1322576			9	D2	43412533	30	0.232425	CN_1322494
9	D2	44183430	8	0.513594	CN_1322577			9	D2	43445848	30	0.954089	CN_1322496
9	D2	44184876	8	0.255604	CN_1322578			9	D2	43542722	30	0.256643	CN_1322511
9	D2	44190849	8	0.122102	CN_1322579			9	D2	43552158	30	0.199105	CN_1322512
9	D2	44195483	8	0.0864174	CN_1322581			9	D2	43575109	30	0.922602	CN_1322514
9	D2	44213237	8	0.0864174	CN_389045			9	D2	43645248	30	0.78237	CN_1322530
9	D2	44325975	8	0.189383	CN_1322594			9	D2	43666998	30	0.81002	CN_1322533
9	D2	44336695	8	0.105437	CN_1322595			9	D2	43720905	30	0.953346	CN_1322542
9	D2	44409324	8	0.172797	CN_1322604			9	D2	43740182	30	0.513726	CN_1322546
9	D2	44569219	8	0.624561	CN_1322482			9	D2	44181813	30	0.336096	CN_1322576
9	D2	44667855	8	0.941965	CN_1322611			9	D2	44183430	30	0.0918381	CN_1322577
9	D2	44669747	8	0.900473	CN_1322612			9	D2	44184876	30	0.0821835	CN_1322578
9	D2	44679040	8	0.900473	CN_1324727			9	D2	44190849	30	0.0710907	CN_1322579
9	D2	44688241	8	0.891036	CN_1324728			9	D2	44195483	30	0.0258639	CN_1322581
9	D2	44721856	8	0.891036	CN_1324741			9	D2	44213237	30	0.0258639	CN_389045
9	D2	44729459	8	0.34793	CN_1324743			9	D2	44325975	30	0.701578	CN_1322594
9	D2	44735726	8	0.348116	CN_1324744			9	D2	44336695	30	0.524813	CN_1322595
9	D2	44748482	8	0.348116	CN_1324748			9	D2	44409324	30	0.85401	CN_1322604
9	D2	44764259	8	0.450922	CN_1324752			9	D2	44569219	30	0.97082	CN_1322482
9	D2	44780914	8	0.454231	CN_1324754			9	D2	44667855	30	0.438873	CN_1322611
9	D2	44795733	8	0.441923	CN_1324756			9	D2	44669747	30	0.485514	CN_1322612
9	D2	44804684	8	0.772302	SNP_A-8674269	rs35882728		9	D2	44679040	30	0.485514	CN_1324727
9	D2	78960218	8		SNP_A-1921536	rs2377887		9	D2	44688241	30	0.484304	CN_1324728
9	D2	78967224	8		CN_392412			9	D2	44721856	30	0.484304	CN_1324741
10	D2	24418060	8	0.892716	CN_519401			9	D2	44729459	30	0.150339	CN_1324743
10	D2	31291340	8	0.463181	CN_523941			9	D2	44735726	30	0.239867	CN_1324744
10	D2	46337321	8		CN_042675			9	D2	44748482	30	0.239867	CN_1324748
10	D2	46478798	8	0.0190042	CN_524300			9	D2	44764259	30	0.576945	CN_1324752
10	D2	46479827	8	0.0495604	CN_524313			9	D2	44780914	30	0.554304	CN_1324754
10	D2	46482317	8	0.905524	CN_524316			9	D2	44795733	30	0.544329	CN_1324756
10	D2	47011195	8	0.791263	CN_524389			9	D2	44804684	30	0.997079	SNP_A-8674269	rs35882728
10	D2	47174643	8		CN_526547			9	D2	78960218	30		SNP_A-1921536	rs2377887
10	D2	58186381	8	0.520395	CN_548186			9	D2	78967224	30		CN_392412
10	D2	58196403	8	0.70633	CN_548217			10	D2	24417680	30	0.0239628	CN_519391
10	D2	58196843	8	0.593532	CN_548220			10	D2	24418060	30	0.0239628	CN_519401
10	D2	66977929	8	0.495802	CN_531321			10	D2	31291340	30	0.265843	CN_523941
10	D2	66978597	8	0.495802	CN_531327			10	D2	46337321	30		CN_042675
10	D2	66984452	8	0.889606	CN_533366			10	D2	46478798	30	0.39867	CN_524300
10	D2	89107280	8	0.753419	CN_551022			10	D2	46479827	30	0.497599	CN_524313
10	D2	122760653	8	0.408944	CN_523273			10	D2	46482317	30	0.73248	CN_524316
10	D2	135092863	8	0.665676	SNP_A-8407357	rs2245170		10	D2	47011195	30	0.89404	CN_524389
11	D2	4252332	8	0.331637	CN_572259			10	D2	47174643	30		CN_526547
11	D2	4284748	8	0.0725639	CN_574392			10	D2	58186381	30	0.856465	CN_548186
11	D2	4315864	8	0.0383009	CN_576517			10	D2	58196403	30	0.947088	CN_548217
11	D2	4924226	8	0.757171	CN_574487			10	D2	58196843	30	0.910842	CN_548220
11	D2	4924693	8	0.498997	SNP_A-8602821	rs2412467		10	D2	66977929	30	0.652615	CN_531321
11	D2	4925086	8	0.5265	CN_062997			10	D2	66978597	30	0.652615	CN_531327
11	D2	4926819	8	0.888161	CN_574498			10	D2	66984452	30	0.622457	CN_533366
11	D2	4928581	8	0.887803	CN_574508			10	D2	89107280	30	0.493474	CN_551022
11	D2	4930605	8	0.888161	CN_574527			10	D2	122760653	30	0.627802	CN_523273
11	D2	4931740	8	0.913488	CN_574535			10	D2	135092863	30	0.792059	SNP_A-8407357	rs2245170
11	D2	4932281	8	0.683781	CN_574537			11	D2	4206589	30	0.0420957	CN_570066
11	D2	4932848	8	0.552241	CN_574539			11	D2	4252332	30	0.0624821	CN_572259
11	D2	4932910	8	0.820905	CN_574540			11	D2	4284748	30	0.033553	CN_574392
11	D2	4932965	8	0.696874	CN_574542			11	D2	4315864	30	0.0240245	CN_576517
11	D2	4933190	8	0.696874	CN_574547			11	D2	4924226	30	0.946701	CN_574487
11	D2	4933587	8	0.444949	CN_063020			11	D2	4924693	30	0.431965	SNP_A-8602821	rs2412467
11	D2	4933658	8	0.515273	CN_574551			11	D2	4925086	30	0.85448	CN_062997
11	D2	4934958	8	0.406863	SNP_A-8335036	rs10082629		11	D2	4926819	30	0.505968	CN_574498
11	D2	5743981	8	0.0526684	CN_568122			11	D2	4928581	30	0.50494	CN_574508
11	D2	5744656	8	0.0513321	CN_568120			11	D2	4930605	30	0.505968	CN_574527
11	D2	5746177	8	0.0711599	CN_568133			11	D2	4931740	30	0.488212	CN_574535
11	D2	5759488	8	0.0962425	CN_568179			11	D2	4932281	30	0.726175	CN_574537
11	D2	5764952	8	0.184509	CN_568205			11	D2	4932848	30	0.45504	CN_574539
11	D2	5765715	8	0.380939	CN_568209			11	D2	4932910	30	0.445873	CN_574540
11	D2	5765914	8	0.509363	CN_568210			11	D2	4932965	30	0.443005	CN_574542
11	D2	5766037	8	0.513153	CN_064022			11	D2	4933190	30	0.443005	CN_574547
11	D2	5768936	8	0.248288	CN_568228			11	D2	4933587	30	0.995269	CN_063020
11	D2	18905648	8	0.223709	CN_573858			11	D2	4933658	30	0.860594	CN_574551
11	D2	18905685	8	0.750393	CN_573859			11	D2	4934958	30	0.350487	SNP_A-8335036	rs10082629
11	D2	18918564	8	0.355171	CN_573907			11	D2	5743981	30	0.0976572	CN_568122
11	D2	18918939	8	0.906721	CN_573910			11	D2	5744656	30	0.0906459	CN_568120
11	D2	25565122	8	0.289823	CN_576177			11	D2	5746177	30	0.123232	CN_568133
11	D2	25663542	8	0.833115	CN_576222			11	D2	5759488	30	0.0953683	CN_568179
11	D2	25675557	8	0.825075	CN_578262			11	D2	5764952	30	0.0522688	CN_568205
11	D2	49667437	8	0.490861	CN_576692			11	D2	5765715	30	0.109153	CN_568209
11	D2	49703344	8	0.924853	CN_576706			11	D2	5765914	30	0.973576	CN_568210
11	D2	55130608	8	0.398874	CN_587557			11	D2	5766037	30	0.87773	CN_064022
11	D2	55130624	8	0.427976	CN_587558			11	D2	5768936	30	0.847203	CN_568228
11	D2	55133074	8	0.57476	CN_587570			11	D2	18905648	30	0.0276672	CN_573858
11	D2	55133210	8	0.289384	CN_587565			11	D2	18905685	30	0.652876	CN_573859
11	D2	55159390	8	0.157184	CN_587581			11	D2	18918564	30	0.875791	CN_573907
11	D2	55178915	8	0.116568	CN_589630			11	D2	18918939	30	0.797178	CN_573910
11	D2	55187640	8	0.458258	CN_589634			11	D2	25565122	30	0.00231301	CN_576177
11	D2	55191703	8	0.826823	CN_589635			11	D2	25663542	30	0.921276	CN_576222
11	D2	55196566	8	0.737666	CN_589638			11	D2	25675557	30	0.940691	CN_578262
11	D2	55198894	8	0.616616	CN_589640			11	D2	49667437	30	0.291254	CN_576692
11	D2	55200787	8	0.474469	CN_589641			11	D2	49703344	30	0.947697	CN_576706
11	D2	55210152	8	0.691959	CN_589649			11	D2	55130608	30	0.00521077	CN_587557
11	D2	81181116	8	0.611553	CN_583703			11	D2	55130624	30	0.00749199	CN_587558
11	D2	81194806	8	0.611553	SNP_A-1836392	rs10792597		11	D2	55133074	30	0.00955519	CN_587570
11	D2	85567306	8	0.0807958	CN_575159			11	D2	55133210	30	0.00145852	CN_587565
11	D2	85576469	8	0.0807958	CN_575171			11	D2	55159390	30	0.287886	CN_587581
12	D2	744290	8	0.589896	CN_627329			11	D2	55178915	30	0.229468	CN_589630
12	D2	745615	8	0.69864	CN_627372			11	D2	55187640	30	0.570028	CN_589634
12	D2	2116123	8	0.015344	CN_613263			11	D2	55191703	30	0.882062	CN_589635
12	D2	7895692	8	0.0899965	CN_601382			11	D2	55196566	30	0.7435	CN_589638
12	D2	8015167	8	0.0899965	CN_601524			11	D2	55198894	30	0.775636	CN_589640
12	D2	8253317	8		CN_601829			11	D2	55200787	30	0.720627	CN_589641
12	D2	8269518	8		CN_601904			11	D2	55210152	30	0.731059	CN_589649
12	D2	9525137	8	0.533583	CN_621263			11	D2	81181116	30	0.398839	CN_583703
12	D2	9529176	8	0.837249	CN_621272			11	D2	81194806	30	0.398839	SNP_A-1836392	rs10792597
12	D2	9532648	8	0.967696	CN_089484			11	D2	85567306	30		CN_575159
12	D2	9542560	8	0.830378	CN_623228			11	D2	85576469	30		CN_575171
12	D2	9606832	8	0.800858	CN_625314			12	D2	739370	30	0.0895506	CN_625096
12	D2	9619559	8	0.955723	CN_625358			12	D2	744290	30	0.139383	CN_627329
12	D2	9626237	8	0.945275	CN_621315			12	D2	745615	30	0.37618	CN_627372
12	D2	11111991	8		CN_582290			12	D2	2116123	30	0.817698	CN_613263
12	D2	11132799	8		CN_584413			12	D2	7895692	30	0.665894	CN_601382
12	D2	11402844	8	0.443965	CN_571500			12	D2	8015167	30	0.665894	CN_601524
12	D2	11403759	8	0.206718	CN_571504			12	D2	8253317	30		CN_601829
12	D2	11434673	8	0.132893	CN_573675			12	D2	8269518	30		CN_601904
12	D2	11443459	8	0.0374176	CN_073766			12	D2	9525137	30	0.181731	CN_621263
12	D2	12427486	8	0.999829	CN_625875			12	D2	9529176	30	0.177034	CN_621272
12	D2	12433136	8	0.496423	SNP_A-8307620	rs7967230		12	D2	9532648	30	0.241637	CN_089484
12	D2	27539008	8	0.416496	CN_617715			12	D2	9542560	30	0.113507	CN_623228
12	D2	27542629	8	0.565215	CN_617735			12	D2	9606832	30	0.18677	CN_625314
12	D2	30128764	8	0.818986	SNP_A-8500420	rs16935366		12	D2	9619559	30	0.2144	CN_625358
12	D2	30130534	8	0.714883	CN_598330			12	D2	9626237	30	0.643526	CN_621315
12	D2	30130977	8	0.714883	CN_598332			12	D2	11111991	30		CN_582290
12	D2	30134857	8	0.142773	CN_598346			12	D2	11132799	30		CN_584413
12	D2	30135217	8		CN_598353			12	D2	11402844	30	0.91706	CN_571500
12	D2	31160565	8		CN_604800			12	D2	11403759	30	0.70701	CN_571504
12	D2	31169298	8		SNP_A-4268432	rs4931443		12	D2	11434673	30	0.231868	CN_573675
12	D2	31298390	8		CN_604839			12	D2	11443459	30	0.200294	CN_073766
12	D2	33191058	8	0.238329	SNP_A-8358800	rs12307011		12	D2	12427486	30	0.00814318	CN_625875
12	D2	33192673	8	0.669919	CN_615713			12	D2	12433136	30	0.0103942	SNP_A-8307620	rs7967230
12	D2	33198641	8	0.341031	CN_615730			12	D2	27539008	30	0.371085	CN_617715
12	D2	33199627	8	0.418071	CN_615733			12	D2	27542629	30	0.486105	CN_617735
12	D2	98319424	8	0.649146	CN_631727			12	D2	30128764	30	0.392965	SNP_A-8500420	rs16935366
12	D2	98322865	8	0.553486	CN_631755			12	D2	30130534	30	0.380541	CN_598330
12	D2	118473270	8	0.72587	CN_597591			12	D2	30130977	30	0.380541	CN_598332
12	D2	118475144	8	0.72587	CN_597596			12	D2	30134857	30	0.058037	CN_598346
12	D2	130297897	8	0.763024	SNP_A-8402350	rs7952982		12	D2	30135217	30		CN_598353
12	D2	130698537	8	0.133696	CN_597919			12	D2	31160565	30		CN_604800
12	D2	130699288	8	0.133696	CN_597926			12	D2	31169298	30		SNP_A-4268432	rs4931443
13	D2	22531515	8	0.128584	CN_658014			12	D2	31298390	30		CN_604839
13	D2	31430622	8	0.0752712	CN_632362			12	D2	33191058	30	0.0692579	SNP_A-8358800	rs12307011
13	D2	31436423	8	0.473052	CN_632377			12	D2	33192673	30	0.10685	CN_615713
13	D2	36970036	8	0.681766	CN_660412			12	D2	33198641	30	0.0479025	CN_615730
13	D2	36982757	8	0.0367946	CN_660425			12	D2	33199627	30	0.866275	CN_615733
13	D2	56656271	8	0.0268838	CN_654218			12	D2	98319424	30	0.773593	CN_631727
13	D2	56661148	8	4.47e-05	CN_654225			12	D2	98322865	30	0.969173	CN_631755
13	D2	56676381	8	0.00120817	CN_097521			12	D2	118473270	30	0.768851	CN_597591
13	D2	68146300	8	0.00179248	SNP_A-8363651	rs9564486		12	D2	118475144	30	0.768851	CN_597596
13	D2	68157016	8	0.583467	CN_641661			12	D2	130297897	30		SNP_A-8402350	rs7952982
13	D2	68166243	8	0.895685	CN_099328			12	D2	130698537	30	0.259076	CN_597919
13	D2	68167120	8	0.538317	SNP_A-4226661	rs287439		12	D2	130699288	30	0.259076	CN_597926
14	D2	18611714	8	0.307461	CN_657349			13	D2	22530678	30	0.500793	CN_092693
14	D2	18632139	8	0.431222	CN_657351			13	D2	22531515	30	0.500793	CN_658014
14	D2	19107146	8	0.60466	CN_657381			13	D2	31430622	30	0.180064	CN_632362
14	D2	19170042	8	0.483956	CN_657382			13	D2	31436423	30	0.043103	CN_632377
14	D2	19213349	8	0.483956	CN_657387			13	D2	36970036	30	0.574323	CN_660412
14	D2	19227683	8	0.5343	CN_657388			13	D2	36982757	30	0.919991	CN_660425
14	D2	19270023	8	0.747985	CN_105636			13	D2	56656271	30	0.879294	CN_654218
14	D2	19270221	8	0.838721	CN_657389			13	D2	56661148	30	0.161338	CN_654225
14	D2	19483698	8	0.0633435	CN_657469			13	D2	56676381	30	0.240162	CN_097521
14	D2	19490079	8	0.113849	CN_657472			13	D2	68146300	30	0.00517895	SNP_A-8363651	rs9564486
14	D2	19493212	8	0.0429013	CN_105694			13	D2	68157016	30	0.251403	CN_641661
14	D2	19494766	8	0.0429013	SNP_A-8660406	rs4456427		13	D2	68166243	30	0.78927	CN_099328
14	D2	23514669	8	0.473978	CN_644569			13	D2	68167120	30	0.967265	SNP_A-4226661	rs287439
14	D2	40680246	8	0.110165	CN_690420			14	D2	18539520	30	0.112329	CN_655303
14	D2	40697979	8	0.0125651	CN_690424			14	D2	18611714	30	0.0339763	CN_657349
14	D2	40727099	8	0.0125651	CN_690430			14	D2	18632139	30	0.136114	CN_657351
14	D2	73070876	8	0.499828	CN_678020			14	D2	19107146	30	0.48538	CN_657381
14	D2	73076460	8	0.643674	CN_678021			14	D2	19170042	30	0.837258	CN_657382
14	D2	73090732	8	0.643674	CN_678028			14	D2	19213349	30	0.837258	CN_657387
14	D2	105289630	8	0.666715	CN_648723			14	D2	19227683	30	0.702248	CN_657388
14	D2	105413362	8	0.0700504	CN_648783			14	D2	19270023	30	0.450458	CN_105636
14	D2	105598011	8	0.0642666	CN_650858			14	D2	19270221	30	0.800412	CN_657389
14	D2	105601409	8	0.0397806	CN_650859			14	D2	19483698	30	0.357234	CN_657469
14	D2	105601732	8	0.0775423	CN_650860			14	D2	19490079	30	0.772264	CN_657472
14	D2	105609107	8	0.0773567	CN_650863			14	D2	19493212	30	0.639326	CN_105694
14	D2	105612798	8	0.0437763	CN_650864			14	D2	19494766	30	0.639326	SNP_A-8660406	rs4456427
14	D2	105618359	8	0.0806242	CN_104988			14	D2	23514669	30	0.70244	CN_644569
14	D2	105632486	8	0.0871194	CN_650874			14	D2	40680246	30	0.643615	CN_690420
14	D2	105638145	8	0.126458	CN_650875			14	D2	40697979	30	0.0850475	CN_690424
14	D2	105640508	8	0.0631467	CN_650876			14	D2	40727099	30	0.0850475	CN_690430
14	D2	105645163	8	0.015841	CN_105004			14	D2	73070876	30	0.530239	CN_678020
14	D2	105854089	8	0.594795	CN_105078			14	D2	73076460	30	0.705557	CN_678021
14	D2	105867070	8	0.523699	CN_650970			14	D2	73090732	30	0.705557	CN_678028
14	D2	105873098	8	0.742959	CN_653000			14	D2	105289630	30	0.34719	CN_648723
14	D2	105892781	8	0.970069	CN_105097			14	D2	105413362	30	0.721784	CN_648783
14	D2	105945406	8	0.38293	CN_653029			14	D2	105598011	30	0.663103	CN_650858
14	D2	105950876	8	0.0375964	CN_653030			14	D2	105601409	30	0.701071	CN_650859
14	D2	105952397	8	0.012187	CN_653031			14	D2	105601732	30	0.430926	CN_650860
14	D2	105989153	8	0.221224	CN_105152			14	D2	105609107	30	0.355644	CN_650863
14	D2	105989694	8	0.226245	CN_653077			14	D2	105612798	30	0.523717	CN_650864
14	D2	105993576	8	0.388969	CN_653078			14	D2	105618359	30	0.512476	CN_104988
14	D2	106231370	8		SNP_A-8645138	rs4387508		14	D2	105632486	30	0.475185	CN_650874
14	D2	106250892	8		SNP_A-2291608	rs2007467		14	D2	105638145	30	0.317663	CN_650875
15	D2	18506386	8	0.70982	CN_676398			14	D2	105640508	30	0.696045	CN_650876
15	D2	18652835	8	0.969155	CN_676408			14	D2	105645163	30	0.981478	CN_105004
15	D2	18700552	8	0.238056	CN_676416			14	D2	105854089	30	0.0702761	CN_105078
15	D2	18706152	8	0.236219	CN_676417			14	D2	105867070	30	0.442743	CN_650970
15	D2	18838435	8	0.446206	CN_676438			14	D2	105873098	30	0.406675	CN_653000
15	D2	18841465	8	0.371176	CN_432837			14	D2	105892781	30	0.222512	CN_105097
15	D2	18841576	8	0.18907	CN_117067			14	D2	105945406	30	0.0856432	CN_653029
15	D2	18841578	8	0.223565	CN_676441			14	D2	105950876	30	0.0253567	CN_653030
15	D2	18846002	8	0.173678	CN_676448			14	D2	105952397	30	0.0116207	CN_653031
15	D2	18846971	8	0.175824	CN_676455			14	D2	105989153	30	0.218132	CN_105152
15	D2	18850041	8	0.243183	CN_676461			14	D2	105989694	30	0.144068	CN_653077
15	D2	18850404	8	0.287773	CN_676460			14	D2	105993576	30	0.287258	CN_653078
15	D2	18887506	8	0.387579	CN_676483			14	D2	106231370	30		SNP_A-8645138	rs4387508
15	D2	18906699	8	0.427301	CN_676485			14	D2	106250892	30		SNP_A-2291608	rs2007467
15	D2	19090388	8	0.524446	CN_678518			15	D2	18476969	30	0.255503	CN_676396
15	D2	19103576	8	0.685486	CN_678520			15	D2	18506386	30	0.308161	CN_676398
15	D2	19107947	8	0.739332	CN_678521			15	D2	18652835	30	0.756224	CN_676408
15	D2	19451059	8	0.717822	CN_678625			15	D2	18700552	30	0.335608	CN_676416
15	D2	19475431	8	0.419703	CN_678636			15	D2	18706152	30	0.318184	CN_676417
15	D2	19523446	8	0.285873	CN_680677			15	D2	18838435	30	0.295091	CN_676438
15	D2	19566875	8	0.0959976	CN_680686			15	D2	18841465	30	0.272965	CN_432837
15	D2	19764921	8	0.027495	CN_680687			15	D2	18841576	30	0.0943917	CN_117067
15	D2	19781841	8	0.234626	CN_680688			15	D2	18841578	30	0.162782	CN_676441
15	D2	19788634	8	0.18007	CN_680691			15	D2	18846002	30	0.168168	CN_676448
15	D2	19794591	8	0.450609	CN_680693			15	D2	18846971	30	0.31613	CN_676455
15	D2	19803370	8	0.549757	CN_680694			15	D2	18850041	30	0.329956	CN_676461
15	D2	19813174	8	0.528752	CN_680695			15	D2	18850404	30	0.452767	CN_676460
15	D2	20089383	8	0.161498	SNP_A-2133472	rs4300610		15	D2	18887506	30	0.423393	CN_676483
15	D2	20224763	8	0.0614233	CN_680782			15	D2	18906699	30	0.705515	CN_676485
15	D2	20232614	8	0.645014	CN_680784			15	D2	19090388	30	0.334529	CN_678518
15	D2	20302458	8	0.545115	CN_680785			15	D2	19103576	30	0.397069	CN_678520
15	D2	20687605	8		CN_685069			15	D2	19107947	30	0.683777	CN_678521
15	D2	21606530	8	0.232049	SNP_A-2252209	rs940596		15	D2	19451059	30	0.930311	CN_678625
15	D2	21610088	8	0.258291	SNP_A-2275402	rs824163		15	D2	19475431	30	0.658067	CN_678636
15	D2	21610400	8	0.0515426	SNP_A-8491631	rs17117565		15	D2	19523446	30	0.675005	CN_680677
15	D2	22225844	8	0.747619	CN_691571			15	D2	19566875	30	0.401126	CN_680686
15	D2	22231485	8	0.253606	CN_691574			15	D2	19764921	30	0.163298	CN_680687
15	D2	22238109	8	0.225246	CN_118117			15	D2	19781841	30	0.439678	CN_680688
15	D2	22265951	8	0.307342	CN_691606			15	D2	19788634	30	0.358677	CN_680691
15	D2	22269689	8	0.453868	CN_691610			15	D2	19794591	30	0.66495	CN_680693
15	D2	25593092	8	0.765665	CN_674390			15	D2	19803370	30	0.723994	CN_680694
15	D2	25601401	8	0.82168	CN_674398			15	D2	19813174	30	0.590992	CN_680695
15	D2	28235887	8	0.557146	CN_685227			15	D2	20089383	30	0.291568	SNP_A-2133472	rs4300610
15	D2	28609050	8	0.881284	CN_687367			15	D2	20224763	30	0.16433	CN_680782
15	D2	32481928	8	0.913597	CN_670245			15	D2	20232614	30	0.6555	CN_680784
15	D2	32509924	8	0.778118	SNP_A-2248182	rs168389		15	D2	20302458	30	0.766406	CN_680785
15	D2	32510094	8	0.555381	CN_672300			15	D2	20687605	30		CN_685069
15	D2	32605609	8	0.484142	CN_672354			15	D2	21606530	30	0.875005	SNP_A-2252209	rs940596
15	D2	32618236	8	0.716674	CN_672357			15	D2	21610088	30	0.916849	SNP_A-2275402	rs824163
15	D2	54577995	8	0.433762	CN_679197			15	D2	21610400	30	0.325375	SNP_A-8491631	rs17117565
15	D2	54579415	8	0.260505	CN_679217			15	D2	22225844	30	0.405031	CN_691571
15	D2	54588269	8	0.0214976	CN_679220			15	D2	22231485	30	0.0827533	CN_691574
15	D2	74678296	8	0.43176	CN_703745			15	D2	22238109	30	0.0834427	CN_118117
15	D2	74678566	8	0.494275	CN_703746			15	D2	22265951	30	0.086159	CN_691606
15	D2	74682830	8	0.494275	CN_705811			15	D2	22269689	30	0.0972812	CN_691610
15	D2	95618796	8	0.998057	CN_708457			15	D2	25593092	30	0.909151	CN_674390
16	D2	15023758	8	0.122905	CN_129988			15	D2	25601401	30	0.946953	CN_674398
16	D2	19853151	8	0.373144	CN_708782			15	D2	28235887	30	0.467848	CN_685227
16	D2	19874863	8	0.842259	CN_710854			15	D2	28609050	30	0.953642	CN_687367
16	D2	22465433	8	0.93971	CN_131601			15	D2	32481928	30	0.173655	CN_670245
16	D2	22612021	8		SNP_A-8604672	rs96569		15	D2	32509924	30	0.360438	SNP_A-2248182	rs168389
16	D2	32418325	8	0.27322	CN_702503			15	D2	32510094	30	0.176838	CN_672300
16	D2	32472013	8	0.157999	CN_702512			15	D2	32605609	30	0.609768	CN_672354
16	D2	32522419	8	0.0714753	CN_704589			15	D2	32618236	30	0.236386	CN_672357
16	D2	32550875	8	0.093742	CN_704606			15	D2	54577995	30	0.514179	CN_679197
16	D2	32563024	8	0.201777	CN_704611			15	D2	54579415	30	0.531327	CN_679217
16	D2	32806748	8	0.232636	CN_704649			15	D2	54588269	30	0.0122749	CN_679220
16	D2	33149454	8	0.637864	CN_704677			15	D2	74678296	30	0.32238	CN_703745
16	D2	33208395	8	0.282754	CN_704679			15	D2	74678566	30	0.983755	CN_703746
16	D2	33311641	8	0.256692	CN_704690			15	D2	74682830	30	0.983755	CN_705811
16	D2	33434121	8	0.256692	CN_706762			15	D2	95618796	30	0.66273	CN_708457
16	D2	33539331	8	0.255706	CN_706811			16	D2	14956269	30	0.142553	CN_721782
16	D2	34324072	8		CN_709036			16	D2	15023758	30	0.0650873	CN_129988
16	D2	34328205	8		SNP_A-1929726	rs7500312		16	D2	19853151	30	0.839406	CN_708782
16	D2	34613067	8		CN_711221			16	D2	19874863	30	0.807829	CN_710854
16	D2	34614572	8		SNP_A-2149004	rs238005		16	D2	22465433	30	0.180255	CN_131601
16	D2	54353890	8	0.0440348	CN_707091			16	D2	22612021	30		SNP_A-8604672	rs96569
16	D2	54374206	8	0.0186749	CN_707108			16	D2	32418325	30	0.879469	CN_702503
16	D2	54379945	8	0.0764471	CN_707110			16	D2	32472013	30	0.821175	CN_702512
16	D2	54387058	8		CN_707112			16	D2	32522419	30	0.548746	CN_704589
16	D2	76929941	8	0.962501	CN_698947			16	D2	32550875	30	0.288852	CN_704606
16	D2	76937176	8	0.962501	CN_703211			16	D2	32563024	30	0.861496	CN_704611
16	D2	76938764	8	0.675231	SNP_A-8625250	rs9925970		16	D2	32806748	30	0.426974	CN_704649
16	D2	76940641	8	0.365474	SNP_A-8415113	rs8057779		16	D2	33149454	30	0.783692	CN_704677
16	D2	76942266	8	0.365474	CN_703213			16	D2	33208395	30	0.624219	CN_704679
17	D2	18296117	8	0.779382	CN_749706			16	D2	33311641	30	0.223377	CN_704690
17	D2	18299671	8	0.913736	CN_749707			16	D2	33434121	30	0.223377	CN_706762
17	D2	18299674	8	0.922748	CN_749708			16	D2	33539331	30	0.22235	CN_706811
17	D2	18302411	8	0.922748	CN_142113			16	D2	34324072	30		CN_709036
17	D2	18321119	8	0.440132	CN_749715			16	D2	34328205	30		SNP_A-1929726	rs7500312
17	D2	18322536	8	0.440132	CN_142124			16	D2	34613067	30		CN_711221
17	D2	18327348	8	0.437728	CN_751773			16	D2	34614572	30		SNP_A-2149004	rs238005
17	D2	18353283	8	0.440132	CN_751777			16	D2	54353890	30	0.0149562	CN_707091
17	D2	18367186	8	0.440698	CN_751778			16	D2	54374206	30	0.00756343	CN_707108
17	D2	18394162	8	0.445961	CN_751786			16	D2	54379945	30	0.0536236	CN_707110
17	D2	18399997	8	0.49243	CN_751787			16	D2	54387058	30		CN_707112
17	D2	18405946	8	0.928658	CN_751789			16	D2	76929941	30	0.0442623	CN_698947
17	D2	18409922	8	0.576519	CN_751790			16	D2	76937176	30	0.0442623	CN_703211
17	D2	18415371	8		CN_751792			16	D2	76938764	30	0.314177	SNP_A-8625250	rs9925970
17	D2	19440328	8	0.904999	CN_756144			16	D2	76940641	30	0.66378	SNP_A-8415113	rs8057779
17	D2	31461241	8	0.213069	CN_752159			16	D2	76942266	30	0.66378	CN_703213
17	D2	31464091	8		CN_752160			17	D2	16663526	30	0.0905414	CN_740953
17	D2	31509204	8		CN_752176			17	D2	18296117	30	0.882197	CN_749706
17	D2	31653809	8		CN_754222			17	D2	18299671	30	0.896831	CN_749707
17	D2	36671898	8		CN_743569			17	D2	18299674	30	0.918818	CN_749708
17	D2	36675211	8	0.358658	CN_145432			17	D2	18302411	30	0.918818	CN_142113
17	D2	36676540	8	0.69169	CN_745625			17	D2	18321119	30	0.486456	CN_749715
17	D2	36676629	8	0.27777	CN_745623			17	D2	18322536	30	0.486456	CN_142124
17	D2	36684057	8	0.622276	CN_745643			17	D2	18327348	30	0.483111	CN_751773
17	D2	36686250	8	0.138431	CN_745644			17	D2	18353283	30	0.545768	CN_751777
17	D2	41015758	8	0.24311	SNP_A-1892541	rs2668680		17	D2	18367186	30	0.59053	CN_751778
17	D2	41521621	8	0.181718	SNP_A-2043797	rs17660132		17	D2	18394162	30	0.39335	CN_751786
17	D2	41564451	8	0.0906758	SNP_A-2244838	rs8070942		17	D2	18399997	30	0.798074	CN_751787
17	D2	41570665	8	0.418091	SNP_A-4247687	rs2077551		17	D2	18405946	30	0.625727	CN_751789
17	D2	41719991	8	0.0191414	CN_739257			17	D2	18409922	30	0.228129	CN_751790
17	D2	41750187	8	0.840375	CN_146343			17	D2	18415371	30	0.900215	CN_751792
17	D2	41756832	8	0.719072	CN_739262			17	D2	19440328	30	0.487692	CN_756144
17	D2	41791196	8	0.402198	CN_739268			17	D2	31461241	30	0.995415	CN_752159
17	D2	41913223	8	0.452674	CN_739308			17	D2	31464091	30		CN_752160
17	D2	42008713	8	0.452674	CN_739319			17	D2	31509204	30		CN_752176
17	D2	42078158	8	0.567236	CN_739340			17	D2	31653809	30		CN_754222
17	D2	42107479	8	0.616975	CN_739354			17	D2	36671898	30		CN_743569
17	D2	42120174	8	0.552872	CN_739357			17	D2	36675211	30	0.327905	CN_145432
17	D2	51515913	8	0.312698	CN_758986			17	D2	36676540	30	0.28352	CN_745625
17	D2	51527822	8	0.30593	CN_758996			17	D2	36676629	30	0.206473	CN_745623
18	D2	36514432	8	0.893221	CN_781582			17	D2	36684057	30	0.430472	CN_745643
18	D2	36519387	8	0.896567	CN_781598			17	D2	36686250	30	0.456746	CN_745644
18	D2	38310567	8	0.3489	CN_792557			17	D2	41015758	30	0.806457	SNP_A-1892541	rs2668680
18	D2	38310599	8	0.634857	CN_792558			17	D2	41521621	30	0.306115	SNP_A-2043797	rs17660132
18	D2	38311765	8	0.634857	CN_792579			17	D2	41564451	30	0.962525	SNP_A-2244838	rs8070942
18	D2	54086942	8		SNP_A-2126791	rs17064589		17	D2	41570665	30	0.802456	SNP_A-4247687	rs2077551
18	D2	61353840	8	0.642212	CN_784279			17	D2	41719991	30	0.51404	CN_739257
18	D2	61355697	8	0.927677	CN_784292			17	D2	41750187	30	0.934789	CN_146343
18	D2	61878472	8	0.612009	CN_786524			17	D2	41756832	30	0.607619	CN_739262
18	D2	61879320	8	0.612009	CN_786528			17	D2	41791196	30	0.624958	CN_739268
18	D2	62058414	8	0.905238	CN_788679			17	D2	41913223	30	0.762229	CN_739308
18	D2	62062569	8	0.774798	CN_788683			17	D2	42008713	30	0.762229	CN_739319
18	D2	63110187	8	0.578497	CN_795240			17	D2	42078158	30	0.864334	CN_739340
18	D2	63117452	8	0.572293	SNP_A-8712159	rs4891603		17	D2	42107479	30	0.698889	CN_739354
18	D2	63118245	8	0.978121	CN_795254			17	D2	42120174	30	0.866522	CN_739357
18	D2	64897086	8	0.7307	CN_771362			17	D2	51515913	30	0.535595	CN_758986
18	D2	64904306	8	0.7307	CN_771386			17	D2	51527822	30	0.698803	CN_758996
19	D2	20508229	8	0.340508	CN_165017			18	D2	36514418	30	0.469289	CN_781580
19	D2	40547193	8	0.344397	CN_767759			18	D2	36514432	30	0.791586	CN_781582
19	D2	40553688	8	0.344397	CN_767779			18	D2	36519387	30	0.90105	CN_781598
19	D2	46048840	8	0.0954102	CN_798415			18	D2	38310567	30	0.630908	CN_792557
19	D2	46072786	8	0.451262	CN_798444			18	D2	38310599	30	0.939558	CN_792558
19	D2	47947057	8		CN_774524			18	D2	38311765	30	0.939558	CN_792579
19	D2	47986230	8	0.315357	CN_774534			18	D2	54086942	30		SNP_A-2126791	rs17064589
19	D2	48234671	8	0.347556	CN_776667			18	D2	61353840	30	0.393722	CN_784279
19	D2	48240854	8	0.362785	CN_776669			18	D2	61355697	30	0.179391	CN_784292
19	D2	48394873	8	0.600951	CN_776715			18	D2	61878472	30	0.946831	CN_786524
19	D2	48405102	8	0.994812	CN_776718			18	D2	61879320	30	0.946831	CN_786528
19	D2	48432805	8	0.661364	CN_776731			18	D2	62058414	30	0.515819	CN_788679
19	D2	48448077	8	0.61766	CN_776734			18	D2	62062569	30	0.932299	CN_788683
19	D2	56834164	8	0.148466	CN_783391			18	D2	63110187	30	0.873276	CN_795240
19	D2	56840009	8	0.148466	CN_783401			18	D2	63117452	30	0.871546	SNP_A-8712159	rs4891603
19	D2	58210326	8		SNP_A-8624111	rs11670105		18	D2	63118245	30	0.39013	CN_795254
19	D2	58239173	8		CN_792143			18	D2	64897086	30	0.392592	CN_771362
19	D2	58244041	8		CN_792144			18	D2	64904306	30	0.392592	CN_771386
19	D2	59422014	8	0.245503	SNP_A-4206825	rs10853870		19	D2	20388046	30	0.667306	CN_795771
19	D2	59433131	8	0.373597	CN_800842			19	D2	20508229	30	0.532334	CN_165017
19	D2	59975655	8	0.92483	CN_768195			19	D2	40547193	30	0.255917	CN_767759
20	D2	1508562	8	0.81442	CN_207160			19	D2	40553688	30	0.255917	CN_767779
20	D2	1508999	8	0.650539	CN_891770			19	D2	46048840	30	0.457458	CN_798415
20	D2	1509580	8	0.923877	CN_891773			19	D2	46072786	30	0.431698	CN_798444
20	D2	1509667	8	0.91035	CN_891775			19	D2	47947057	30		CN_774524
20	D2	1515454	8	0.971305	CN_891796			19	D2	47986230	30	0.204518	CN_774534
20	D2	1530207	8	0.606883	CN_893955			19	D2	48234671	30	0.933622	CN_776667
20	D2	1533109	8	0.889621	SNP_A-8422362	rs2317870		19	D2	48240854	30	0.772885	CN_776669
20	D2	1541893	8	0.80143	CN_894000			19	D2	48394873	30	0.103165	CN_776715
20	D2	28034013	8	0.356788	CN_889895			19	D2	48405102	30	0.320873	CN_776718
20	D2	28119554	8	0.323686	SNP_A-2155363	rs6141155		19	D2	48432805	30	0.530173	CN_776731
20	D2	43811618	8		SNP_A-4223791	rs462145		19	D2	48448077	30	0.206072	CN_776734
20	D2	52081215	8	0.385085	SNP_A-8451848	rs290456		19	D2	56834164	30	0.41404	CN_783391
20	D2	52092058	8	0.385085	CN_881698			19	D2	56840009	30	0.41404	CN_783401
20	D2	62425139	8		CN_901515			19	D2	58210326	30		SNP_A-8624111	rs11670105
20	D2	62425281	8	0.899642	CN_901516			19	D2	58239173	30		CN_792143
20	D2	62426597	8	0.899642	CN_901518			19	D2	58244041	30		CN_792144
21	D2	9965425	8	0.360989	CN_893753			19	D2	59422014	30	0.663035	SNP_A-4206825	rs10853870
21	D2	13374733	8	0.950763	CN_890673			19	D2	59433131	30	0.84243	CN_800842
21	D2	13471836	8	0.46433	CN_890690			19	D2	59975655	30	0.266379	CN_768195
22	D2	14482342	8	0.368427	CN_893780			20	D2	1505190	30	0.448973	CN_891745
22	D2	14824877	8	0.118304	CN_895738			20	D2	1508562	30	0.301121	CN_207160
22	D2	20145866	8		CN_900311			20	D2	1508999	30	0.335737	CN_891770
22	D2	20175355	8		CN_900337			20	D2	1509580	30	0.697907	CN_891773
22	D2	21552291	8	0.119681	CN_908700			20	D2	1509667	30	0.686527	CN_891775
22	D2	22613016	8	0.0830466	CN_915233			20	D2	1515454	30	0.939998	CN_891796
22	D2	22674422	8	0.0064452	CN_915262			20	D2	1530207	30	0.480079	CN_893955
22	D2	22680529	8	0.686102	CN_915263			20	D2	1533109	30	0.891406	SNP_A-8422362	rs2317870
22	D2	22683750	8	0.74695	CN_915265			20	D2	1541893	30	0.850305	CN_894000
22	D2	22725299	8	0.86684	SNP_A-8321547	rs646467		20	D2	28034013	30	0.201418	CN_889895
22	D2	22726814	8	0.954124	CN_915281			20	D2	28119554	30	0.0724892	SNP_A-2155363	rs6141155
22	D2	22731529	8	0.424029	CN_915282			20	D2	43811618	30		SNP_A-4223791	rs462145
22	D2	23993985	8	0.04592	CN_921937			20	D2	52081215	30	0.278417	SNP_A-8451848	rs290456
22	D2	23994801	8	0.0863474	CN_921938			20	D2	52092058	30	0.278417	CN_881698
22	D2	24014408	8	0.225164	CN_921942			20	D2	62425139	30		CN_901515
22	D2	24248709	8	0.349982	SNP_A-8690643	rs680355		20	D2	62425281	30	0.538959	CN_901516
22	D2	37693565	8	0.0269042	CN_928765			20	D2	62426597	30	0.538959	CN_901518
22	D2	37705253	8	0.0174847	CN_928787			21	D2	9758742	30		CN_220571
22	D2	41227226	8		CN_913521			21	D2	9965425	30	0.735028	CN_893753
22	D2	41229384	8		CN_913522			21	D2	13374733	30	0.778685	CN_890673
22	D2	41280435	8		CN_913541			21	D2	13471836	30	0.578656	CN_890690
22	I2	14432528	30	0.505706	CN_893777			22	D2	14432528	30	0.350487	CN_893777
22	I2	14482342	30	0.15623	CN_893780			22	D2	14482342	30	0.988268	CN_893780
22	I2	14824877	30	0.0571986	CN_895738			22	D2	14824877	30	0.0541495	CN_895738
22	I2	20145866	30	0.0408216	CN_900311			22	D2	20145866	30		CN_900311
22	I2	20175355	30	0.146675	CN_900337			22	D2	20175355	30		CN_900337
22	I2	21552291	30		CN_908700			22	D2	21552291	30	0.932111	CN_908700
22	I2	22613016	30	0.826832	CN_915233			22	D2	22613016	30	0.0584165	CN_915233
22	I2	22674422	30	0.379934	CN_915262			22	D2	22674422	30	0.0133048	CN_915262
22	I2	22680529	30	0.271275	CN_915263			22	D2	22680529	30	0.783403	CN_915263
22	I2	22683750	30	0.23242	CN_915265			22	D2	22683750	30	0.890992	CN_915265
22	I2	22725299	30	0.0763615	SNP_A-8321547	rs646467		22	D2	22725299	30	0.929288	SNP_A-8321547	rs646467
22	I2	22726814	30	0.0431961	CN_915281			22	D2	22726814	30	0.705462	CN_915281
22	I2	22731529	30	0.127263	CN_915282			22	D2	22731529	30	0.587683	CN_915282
22	I2	23993985	30	0.789998	CN_921937			22	D2	23993985	30	0.140182	CN_921937
22	I2	23994801	30	0.61695	CN_921938			22	D2	23994801	30	0.127263	CN_921938
22	I2	24014408	30	0.594531	CN_921942			22	D2	24014408	30	0.222147	CN_921942
22	I2	24248709	30	0.15048	SNP_A-8690643	rs680355		22	D2	24248709	30	0.918674	SNP_A-8690643	rs680355
22	I2	37693565	30	0.252472	CN_928765			22	D2	37693565	30	0.0151781	CN_928765
22	I2	37705253	30	0.252472	CN_928787			22	D2	37705253	30	0.0044461	CN_928787
22	I2	41227226	30	0.496092	CN_913521			22	D2	41227226	30		CN_913521
22	I2	41229384	30	0.504033	CN_913522			22	D2	41229384	30		CN_913522
22	I2	41280435	30	0.0838636	CN_913541			22	D2	41280435	30		CN_913541
